# Supplementary material for: Systems pharmacology using mass spectrometry identifies critical response nodes in prostate cancer
Source: NPJ Syst Biol Appl. 2018 Jul 2;4:26. doi: 10.1038/s41540-018-0064-1 (PMC6026592; doi:10.1038/s41540-018-0064-1)
Supplement: Supplementary file 1 — Skyline output MSStats input file [file 41540_2018_64_MOESM1_ESM.csv]

Peptide Sequence	Protein Name	Replicate Name	Product Mz	Precursor Charge	Fragment Ion	Height	Total Area	Background	Retention Time
SFEDIHHYR	sp|P01116|RASK_HUMAN	1.3	729.32023	2	b6	1174	90597	2298	23.14
SFEDIHHYR	sp|P01116|RASK_HUMAN	2.3	729.32023	2	b6	620	34678	1967	23.53
SFEDIHHYR	sp|P01116|RASK_HUMAN	3.3	729.32023	2	b6	1105	59500	404	23.25
SFEDIHHYR	sp|P01116|RASK_HUMAN	4.3	729.32023	2	b6	346	18514	731	23.9
SFEDIHHYR	sp|P01116|RASK_HUMAN	5.3	729.32023	2	b6	976	63107	990	22.6
SFEDIHHYR	sp|P01116|RASK_HUMAN	6.3	729.32023	2	b6	405	25445	0	23.83
SFEDIHHYR	sp|P01116|RASK_HUMAN	7.3	729.32023	2	b6	2385	169252	754	23.11
SFEDIHHYR	sp|P01116|RASK_HUMAN	8.3	729.32023	2	b6	563	40372	0	23.45
SFEDIHHYR	sp|P01116|RASK_HUMAN	9.2	729.32023	2	b6	1573	124692	2911	22.94
SFEDIHHYR	sp|P01116|RASK_HUMAN	9.3	729.32023	2	b6	1002	59920	2204	23.81
SFEDIHHYR	sp|P01116|RASK_HUMAN	10.2	729.32023	2	b6	522	38621	562	22.39
SFEDIHHYR	sp|P01116|RASK_HUMAN	10.3	729.32023	2	b6	673	33443	0	23.61
SFEDIHHYR	sp|P01116|RASK_HUMAN	11.1	729.32023	2	b6	717	48182	1412	24.14
SFEDIHHYR	sp|P01116|RASK_HUMAN	11.2	729.32023	2	b6	1181	86974	4867	23.07
SFEDIHHYR	sp|P01116|RASK_HUMAN	11.3	729.32023	2	b6	914	55810	492	23.43
SFEDIHHYR	sp|P01116|RASK_HUMAN	12.1	729.32023	2	b6	684	34380	590	25.26
SFEDIHHYR	sp|P01116|RASK_HUMAN	12.2	729.32023	2	b6	779	63031	2970	23.35
SFEDIHHYR	sp|P01116|RASK_HUMAN	13.1	729.32023	2	b6	856	49909	2086	24
SFEDIHHYR	sp|P01116|RASK_HUMAN	13.2	729.32023	2	b6	1500	153480	8645	22.27
SFEDIHHYR	sp|P01116|RASK_HUMAN	13.3	729.32023	2	b6	941	89550	3986	24.08
SFEDIHHYR	sp|P01116|RASK_HUMAN	14.1	729.32023	2	b6	2109	223608	5278	23.02
SFEDIHHYR	sp|P01116|RASK_HUMAN	14.3	729.32023	2	b6	587	42956	641	22.88
SFEDIHHYR	sp|P01116|RASK_HUMAN	15.1	729.32023	2	b6	856	49909	2086	24
SFEDIHHYR	sp|P01116|RASK_HUMAN	15.2	729.32023	2	b6	1463	107159	3927	22.17
SFEDIHHYR	sp|P01116|RASK_HUMAN	15.3	729.32023	2	b6	1036	82730	2268	23.59
SFEDIHHYR	sp|P01116|RASK_HUMAN	16.1	729.32023	2	b6	1316	102602	3021	23.96
SFEDIHHYR	sp|P01116|RASK_HUMAN	16.3	729.32023	2	b6	1001	43043	980	22.98
SFEDIHHYR	sp|P01116|RASK_HUMAN	17.1	729.32023	2	b6	868	60830	2941	25.36
SFEDIHHYR	sp|P01116|RASK_HUMAN	17.1r	729.32023	2	b6	1016	58662	1329	24.26
SFEDIHHYR	sp|P01116|RASK_HUMAN	18.1	729.32023	2	b6	1199	63221	2923	24.91
SFEDIHHYR	sp|P01116|RASK_HUMAN	18.2	729.32023	2	b6	1606	129399	3620	22.54
SFEDIHHYR	sp|P01116|RASK_HUMAN	18.2_TR2	729.32023	2	b6	820	45814	1468	22.52
SFEDIHHYR	sp|P01116|RASK_HUMAN	19.1	729.32023	2	b6	727	30708	958	24.63
SFEDIHHYR	sp|P01116|RASK_HUMAN	19.2	729.32023	2	b6	767	33712	465	23.47
SFEDIHHYR	sp|P01116|RASK_HUMAN	20.1	729.32023	2	b6	405	24141	564	24.61
SFEDIHHYR	sp|P01116|RASK_HUMAN	21.2	729.32023	2	b6	374	14341	493	24.16
SFEDIHHYR	sp|P01116|RASK_HUMAN	22.2	729.32023	2	b6	426	25626	551	23.56
SFEDIHHYR	sp|P01116|RASK_HUMAN	pool	729.32023	2	b6	2166	204799	7211	22.56
SFEDIHHYR	sp|P01116|RASK_HUMAN	1.3	840.411111	2	y6	1680	90597	31	23.14
SFEDIHHYR	sp|P01116|RASK_HUMAN	2.3	840.411111	2	y6	982	34678	555	23.53
SFEDIHHYR	sp|P01116|RASK_HUMAN	3.3	840.411111	2	y6	1231	59500	133	23.21
SFEDIHHYR	sp|P01116|RASK_HUMAN	4.3	840.411111	2	y6	378	18514	480	23.88
SFEDIHHYR	sp|P01116|RASK_HUMAN	5.3	840.411111	2	y6	1341	63107	793	22.58
SFEDIHHYR	sp|P01116|RASK_HUMAN	6.3	840.411111	2	y6	406	25445	0	23.83
SFEDIHHYR	sp|P01116|RASK_HUMAN	7.3	840.411111	2	y6	2579	169252	2164	23.09
SFEDIHHYR	sp|P01116|RASK_HUMAN	8.3	840.411111	2	y6	648	40372	0	23.47
SFEDIHHYR	sp|P01116|RASK_HUMAN	9.2	840.411111	2	y6	1590	124692	2440	22.92
SFEDIHHYR	sp|P01116|RASK_HUMAN	9.3	840.411111	2	y6	858	59920	546	23.75
SFEDIHHYR	sp|P01116|RASK_HUMAN	10.2	840.411111	2	y6	527	38621	0	22.33
SFEDIHHYR	sp|P01116|RASK_HUMAN	10.3	840.411111	2	y6	436	33443	431	23.69
SFEDIHHYR	sp|P01116|RASK_HUMAN	11.1	840.411111	2	y6	805	48182	967	24.18
SFEDIHHYR	sp|P01116|RASK_HUMAN	11.2	840.411111	2	y6	1305	86974	3493	23.09
SFEDIHHYR	sp|P01116|RASK_HUMAN	11.3	840.411111	2	y6	1175	55810	1490	23.37
SFEDIHHYR	sp|P01116|RASK_HUMAN	12.1	840.411111	2	y6	620	34380	1945	25.24
SFEDIHHYR	sp|P01116|RASK_HUMAN	12.2	840.411111	2	y6	1194	63031	2111	23.35
SFEDIHHYR	sp|P01116|RASK_HUMAN	13.1	840.411111	2	y6	939	49909	0	24.06
SFEDIHHYR	sp|P01116|RASK_HUMAN	13.2	840.411111	2	y6	2327	153480	2103	22.23
SFEDIHHYR	sp|P01116|RASK_HUMAN	13.3	840.411111	2	y6	1089	89550	517	24.14
SFEDIHHYR	sp|P01116|RASK_HUMAN	14.1	840.411111	2	y6	1818	223608	4718	23.12
SFEDIHHYR	sp|P01116|RASK_HUMAN	14.3	840.411111	2	y6	1121	42956	763	22.9
SFEDIHHYR	sp|P01116|RASK_HUMAN	15.1	840.411111	2	y6	939	49909	0	24.06
SFEDIHHYR	sp|P01116|RASK_HUMAN	15.2	840.411111	2	y6	1650	107159	3169	22.19
SFEDIHHYR	sp|P01116|RASK_HUMAN	15.3	840.411111	2	y6	1477	82730	906	23.57
SFEDIHHYR	sp|P01116|RASK_HUMAN	16.1	840.411111	2	y6	1743	102602	1057	23.92
SFEDIHHYR	sp|P01116|RASK_HUMAN	16.3	840.411111	2	y6	536	43043	454	23
SFEDIHHYR	sp|P01116|RASK_HUMAN	17.1	840.411111	2	y6	1186	60830	0	25.4
SFEDIHHYR	sp|P01116|RASK_HUMAN	17.1r	840.411111	2	y6	993	58662	1723	24.32
SFEDIHHYR	sp|P01116|RASK_HUMAN	18.1	840.411111	2	y6	1241	63221	0	24.93
SFEDIHHYR	sp|P01116|RASK_HUMAN	18.2	840.411111	2	y6	2150	129399	2613	22.52
SFEDIHHYR	sp|P01116|RASK_HUMAN	18.2_TR2	840.411111	2	y6	1218	45814	611	22.54
SFEDIHHYR	sp|P01116|RASK_HUMAN	19.1	840.411111	2	y6	682	30708	1784	24.59
SFEDIHHYR	sp|P01116|RASK_HUMAN	19.2	840.411111	2	y6	567	33712	366	23.49
SFEDIHHYR	sp|P01116|RASK_HUMAN	20.1	840.411111	2	y6	#N/A	24141	#N/A	#N/A
SFEDIHHYR	sp|P01116|RASK_HUMAN	21.2	840.411111	2	y6	332	14341	110	24.12
SFEDIHHYR	sp|P01116|RASK_HUMAN	22.2	840.411111	2	y6	674	25626	812	23.6
SFEDIHHYR	sp|P01116|RASK_HUMAN	pool	840.411111	2	y6	2982	204799	2618	22.49
SFEDIHHYR	sp|P01116|RASK_HUMAN	1.3	725.384168	2	y5	2569	90597	927	23.16
SFEDIHHYR	sp|P01116|RASK_HUMAN	2.3	725.384168	2	y5	942	34678	843	23.51
SFEDIHHYR	sp|P01116|RASK_HUMAN	3.3	725.384168	2	y5	1802	59500	674	23.23
SFEDIHHYR	sp|P01116|RASK_HUMAN	4.3	725.384168	2	y5	513	18514	0	23.92
SFEDIHHYR	sp|P01116|RASK_HUMAN	5.3	725.384168	2	y5	1933	63107	2128	22.56
SFEDIHHYR	sp|P01116|RASK_HUMAN	6.3	725.384168	2	y5	671	25445	755	23.77
SFEDIHHYR	sp|P01116|RASK_HUMAN	7.3	725.384168	2	y5	3728	169252	2702	23.09
SFEDIHHYR	sp|P01116|RASK_HUMAN	8.3	725.384168	2	y5	1271	40372	0	23.41
SFEDIHHYR	sp|P01116|RASK_HUMAN	9.2	725.384168	2	y5	3405	124692	4228	22.9
SFEDIHHYR	sp|P01116|RASK_HUMAN	9.3	725.384168	2	y5	1664	59920	1901	23.73
SFEDIHHYR	sp|P01116|RASK_HUMAN	10.2	725.384168	2	y5	1115	38621	293	22.35
SFEDIHHYR	sp|P01116|RASK_HUMAN	10.3	725.384168	2	y5	833	33443	0	23.63
SFEDIHHYR	sp|P01116|RASK_HUMAN	11.1	725.384168	2	y5	1675	48182	476	24.14
SFEDIHHYR	sp|P01116|RASK_HUMAN	11.2	725.384168	2	y5	2034	86974	1282	23.05
SFEDIHHYR	sp|P01116|RASK_HUMAN	11.3	725.384168	2	y5	1367	55810	2061	23.43
SFEDIHHYR	sp|P01116|RASK_HUMAN	12.1	725.384168	2	y5	844	34380	1156	25.24
SFEDIHHYR	sp|P01116|RASK_HUMAN	12.2	725.384168	2	y5	1923	63031	652	23.33
SFEDIHHYR	sp|P01116|RASK_HUMAN	13.1	725.384168	2	y5	1490	49909	1248	24.06
SFEDIHHYR	sp|P01116|RASK_HUMAN	13.2	725.384168	2	y5	3674	153480	8704	22.21
SFEDIHHYR	sp|P01116|RASK_HUMAN	13.3	725.384168	2	y5	2002	89550	2103	24.12
SFEDIHHYR	sp|P01116|RASK_HUMAN	14.1	725.384168	2	y5	3621	223608	3359	23.14
SFEDIHHYR	sp|P01116|RASK_HUMAN	14.3	725.384168	2	y5	1071	42956	0	22.88
SFEDIHHYR	sp|P01116|RASK_HUMAN	15.1	725.384168	2	y5	1490	49909	1248	24.06
SFEDIHHYR	sp|P01116|RASK_HUMAN	15.2	725.384168	2	y5	3161	107159	3816	22.17
SFEDIHHYR	sp|P01116|RASK_HUMAN	15.3	725.384168	2	y5	2009	82730	3023	23.61
SFEDIHHYR	sp|P01116|RASK_HUMAN	16.1	725.384168	2	y5	2676	102602	773	23.92
SFEDIHHYR	sp|P01116|RASK_HUMAN	16.3	725.384168	2	y5	1025	43043	2727	23.02
SFEDIHHYR	sp|P01116|RASK_HUMAN	17.1	725.384168	2	y5	1868	60830	0	25.38
SFEDIHHYR	sp|P01116|RASK_HUMAN	17.1r	725.384168	2	y5	1392	58662	2037	24.34
SFEDIHHYR	sp|P01116|RASK_HUMAN	18.1	725.384168	2	y5	1721	63221	3129	24.93
SFEDIHHYR	sp|P01116|RASK_HUMAN	18.2	725.384168	2	y5	3038	129399	4302	22.54
SFEDIHHYR	sp|P01116|RASK_HUMAN	18.2_TR2	725.384168	2	y5	1245	45814	1814	22.58
SFEDIHHYR	sp|P01116|RASK_HUMAN	19.1	725.384168	2	y5	1122	30708	717	24.59
SFEDIHHYR	sp|P01116|RASK_HUMAN	19.2	725.384168	2	y5	1089	33712	0	23.51
SFEDIHHYR	sp|P01116|RASK_HUMAN	20.1	725.384168	2	y5	926	24141	0	24.61
SFEDIHHYR	sp|P01116|RASK_HUMAN	21.2	725.384168	2	y5	493	14341	0	24.14
SFEDIHHYR	sp|P01116|RASK_HUMAN	22.2	725.384168	2	y5	637	25626	0	23.56
SFEDIHHYR	sp|P01116|RASK_HUMAN	pool	725.384168	2	y5	4595	204799	9428	22.52
SFEDIHHYR	sp|P01116|RASK_HUMAN	1.3	475.241192	2	y3	4613	90597	2240	23.16
SFEDIHHYR	sp|P01116|RASK_HUMAN	2.3	475.241192	2	y3	1631	34678	2082	23.51
SFEDIHHYR	sp|P01116|RASK_HUMAN	3.3	475.241192	2	y3	2819	59500	1204	23.23
SFEDIHHYR	sp|P01116|RASK_HUMAN	4.3	475.241192	2	y3	1016	18514	308	23.9
SFEDIHHYR	sp|P01116|RASK_HUMAN	5.3	475.241192	2	y3	2639	63107	2404	22.62
SFEDIHHYR	sp|P01116|RASK_HUMAN	6.3	475.241192	2	y3	1506	25445	0	23.79
SFEDIHHYR	sp|P01116|RASK_HUMAN	7.3	475.241192	2	y3	6844	169252	3530	23.13
SFEDIHHYR	sp|P01116|RASK_HUMAN	8.3	475.241192	2	y3	2097	40372	0	23.47
SFEDIHHYR	sp|P01116|RASK_HUMAN	9.2	475.241192	2	y3	4240	124692	3293	22.94
SFEDIHHYR	sp|P01116|RASK_HUMAN	9.3	475.241192	2	y3	3128	59920	1994	23.77
SFEDIHHYR	sp|P01116|RASK_HUMAN	10.2	475.241192	2	y3	1575	38621	649	22.33
SFEDIHHYR	sp|P01116|RASK_HUMAN	10.3	475.241192	2	y3	1493	33443	943	23.63
SFEDIHHYR	sp|P01116|RASK_HUMAN	11.1	475.241192	2	y3	3038	48182	3316	24.14
SFEDIHHYR	sp|P01116|RASK_HUMAN	11.2	475.241192	2	y3	4175	86974	2918	23.05
SFEDIHHYR	sp|P01116|RASK_HUMAN	11.3	475.241192	2	y3	2798	55810	723	23.39
SFEDIHHYR	sp|P01116|RASK_HUMAN	12.1	475.241192	2	y3	1841	34380	2556	25.2
SFEDIHHYR	sp|P01116|RASK_HUMAN	12.2	475.241192	2	y3	3292	63031	4453	23.39
SFEDIHHYR	sp|P01116|RASK_HUMAN	13.1	475.241192	2	y3	2558	49909	1601	24
SFEDIHHYR	sp|P01116|RASK_HUMAN	13.2	475.241192	2	y3	6891	153480	4390	22.23
SFEDIHHYR	sp|P01116|RASK_HUMAN	13.3	475.241192	2	y3	2977	89550	1667	24.1
SFEDIHHYR	sp|P01116|RASK_HUMAN	14.1	475.241192	2	y3	6368	223608	8929	23.1
SFEDIHHYR	sp|P01116|RASK_HUMAN	14.3	475.241192	2	y3	1770	42956	0	22.94
SFEDIHHYR	sp|P01116|RASK_HUMAN	15.1	475.241192	2	y3	2558	49909	1601	24
SFEDIHHYR	sp|P01116|RASK_HUMAN	15.2	475.241192	2	y3	4912	107159	3233	22.17
SFEDIHHYR	sp|P01116|RASK_HUMAN	15.3	475.241192	2	y3	4115	82730	906	23.57
SFEDIHHYR	sp|P01116|RASK_HUMAN	16.1	475.241192	2	y3	3811	102602	3935	23.88
SFEDIHHYR	sp|P01116|RASK_HUMAN	16.3	475.241192	2	y3	2005	43043	1041	23
SFEDIHHYR	sp|P01116|RASK_HUMAN	17.1	475.241192	2	y3	2716	60830	869	25.36
SFEDIHHYR	sp|P01116|RASK_HUMAN	17.1r	475.241192	2	y3	2762	58662	2331	24.32
SFEDIHHYR	sp|P01116|RASK_HUMAN	18.1	475.241192	2	y3	2718	63221	3918	24.93
SFEDIHHYR	sp|P01116|RASK_HUMAN	18.2	475.241192	2	y3	5499	129399	3939	22.47
SFEDIHHYR	sp|P01116|RASK_HUMAN	18.2_TR2	475.241192	2	y3	1691	45814	601	22.56
SFEDIHHYR	sp|P01116|RASK_HUMAN	19.1	475.241192	2	y3	1285	30708	3164	24.61
SFEDIHHYR	sp|P01116|RASK_HUMAN	19.2	475.241192	2	y3	1833	33712	1361	23.49
SFEDIHHYR	sp|P01116|RASK_HUMAN	20.1	475.241192	2	y3	1201	24141	1660	24.63
SFEDIHHYR	sp|P01116|RASK_HUMAN	21.2	475.241192	2	y3	1001	14341	529	24.1
SFEDIHHYR	sp|P01116|RASK_HUMAN	22.2	475.241192	2	y3	1256	25626	272	23.54
SFEDIHHYR	sp|P01116|RASK_HUMAN	pool	475.241192	2	y3	7813	204799	11516	22.49
IVGGWECEK	sp|P20151|KLK2_HUMAN	1.3	865.350879	2	y7	10839	113406	863	18.54
IVGGWECEK	sp|P20151|KLK2_HUMAN	2.3	865.350879	2	y7	10360	124985	2421	18.76
IVGGWECEK	sp|P20151|KLK2_HUMAN	3.3	865.350879	2	y7	7149	76940	791	18.96
IVGGWECEK	sp|P20151|KLK2_HUMAN	4.3	865.350879	2	y7	5350	62555	137	19.38
IVGGWECEK	sp|P20151|KLK2_HUMAN	5.3	865.350879	2	y7	5534	53779	755	17.97
IVGGWECEK	sp|P20151|KLK2_HUMAN	6.3	865.350879	2	y7	5620	72025	1007	19.29
IVGGWECEK	sp|P20151|KLK2_HUMAN	7.3	865.350879	2	y7	38714	424597	1304	18.46
IVGGWECEK	sp|P20151|KLK2_HUMAN	8.3	865.350879	2	y7	8504	100738	500	18.86
IVGGWECEK	sp|P20151|KLK2_HUMAN	9.2	865.350879	2	y7	56916	583936	6373	18.15
IVGGWECEK	sp|P20151|KLK2_HUMAN	9.3	865.350879	2	y7	20035	256464	2683	19.18
IVGGWECEK	sp|P20151|KLK2_HUMAN	10.2	865.350879	2	y7	4594	49824	753	17.49
IVGGWECEK	sp|P20151|KLK2_HUMAN	10.3	865.350879	2	y7	3587	46972	60	18.77
IVGGWECEK	sp|P20151|KLK2_HUMAN	11.1	865.350879	2	y7	28763	283678	3223	19.55
IVGGWECEK	sp|P20151|KLK2_HUMAN	11.2	865.350879	2	y7	27326	277279	5619	18.27
IVGGWECEK	sp|P20151|KLK2_HUMAN	11.3	865.350879	2	y7	19974	248400	6831	18.79
IVGGWECEK	sp|P20151|KLK2_HUMAN	12.1	865.350879	2	y7	26360	273628	1840	20.52
IVGGWECEK	sp|P20151|KLK2_HUMAN	12.2	865.350879	2	y7	21811	238335	6575	18.59
IVGGWECEK	sp|P20151|KLK2_HUMAN	13.1	865.350879	2	y7	30926	311253	3885	19.47
IVGGWECEK	sp|P20151|KLK2_HUMAN	13.2	865.350879	2	y7	34488	380184	10314	17.49
IVGGWECEK	sp|P20151|KLK2_HUMAN	13.3	865.350879	2	y7	21077	268177	945	19.15
IVGGWECEK	sp|P20151|KLK2_HUMAN	14.1	865.350879	2	y7	14598	152214	4964	18.18
IVGGWECEK	sp|P20151|KLK2_HUMAN	14.3	865.350879	2	y7	1993	25168	416	18.33
IVGGWECEK	sp|P20151|KLK2_HUMAN	15.1	865.350879	2	y7	30926	311253	3885	19.47
IVGGWECEK	sp|P20151|KLK2_HUMAN	15.2	865.350879	2	y7	30960	338842	6603	17.52
IVGGWECEK	sp|P20151|KLK2_HUMAN	15.3	865.350879	2	y7	29000	354107	2328	18.89
IVGGWECEK	sp|P20151|KLK2_HUMAN	16.1	865.350879	2	y7	29826	358471	3830	18.76
IVGGWECEK	sp|P20151|KLK2_HUMAN	16.3	865.350879	2	y7	16453	122501	1819	18.32
IVGGWECEK	sp|P20151|KLK2_HUMAN	17.1	865.350879	2	y7	21286	224444	2827	20.67
IVGGWECEK	sp|P20151|KLK2_HUMAN	17.1r	865.350879	2	y7	16733	199797	3123	19.77
IVGGWECEK	sp|P20151|KLK2_HUMAN	18.1	865.350879	2	y7	25150	256244	7249	20.74
IVGGWECEK	sp|P20151|KLK2_HUMAN	18.2	865.350879	2	y7	21655	278988	6288	17.82
IVGGWECEK	sp|P20151|KLK2_HUMAN	18.2_TR2	865.350879	2	y7	8819	105001	285	17.97
IVGGWECEK	sp|P20151|KLK2_HUMAN	19.1	865.350879	2	y7	36149	369382	1804	19.97
IVGGWECEK	sp|P20151|KLK2_HUMAN	19.2	865.350879	2	y7	14843	132703	1648	19.19
IVGGWECEK	sp|P20151|KLK2_HUMAN	20.1	865.350879	2	y7	11252	115543	348	19.99
IVGGWECEK	sp|P20151|KLK2_HUMAN	21.2	865.350879	2	y7	5583	47681	1220	19.29
IVGGWECEK	sp|P20151|KLK2_HUMAN	22.2	865.350879	2	y7	13533	150467	2147	19.03
IVGGWECEK	sp|P20151|KLK2_HUMAN	pool	865.350879	2	y7	36187	489577	9157	17.56
IVGGWECEK	sp|P20151|KLK2_HUMAN	1.3	808.329415	2	y6	761	113406	1672	18.56
IVGGWECEK	sp|P20151|KLK2_HUMAN	2.3	808.329415	2	y6	713	124985	1526	18.76
IVGGWECEK	sp|P20151|KLK2_HUMAN	3.3	808.329415	2	y6	629	76940	460	18.98
IVGGWECEK	sp|P20151|KLK2_HUMAN	4.3	808.329415	2	y6	539	62555	0	19.34
IVGGWECEK	sp|P20151|KLK2_HUMAN	5.3	808.329415	2	y6	481	53779	3157	18
IVGGWECEK	sp|P20151|KLK2_HUMAN	6.3	808.329415	2	y6	479	72025	0	19.38
IVGGWECEK	sp|P20151|KLK2_HUMAN	7.3	808.329415	2	y6	2632	424597	438	18.44
IVGGWECEK	sp|P20151|KLK2_HUMAN	8.3	808.329415	2	y6	711	100738	0	18.88
IVGGWECEK	sp|P20151|KLK2_HUMAN	9.2	808.329415	2	y6	3751	583936	2554	18.17
IVGGWECEK	sp|P20151|KLK2_HUMAN	9.3	808.329415	2	y6	1650	256464	1240	19.2
IVGGWECEK	sp|P20151|KLK2_HUMAN	10.2	808.329415	2	y6	516	49824	1179	17.45
IVGGWECEK	sp|P20151|KLK2_HUMAN	10.3	808.329415	2	y6	389	46972	0	18.73
IVGGWECEK	sp|P20151|KLK2_HUMAN	11.1	808.329415	2	y6	1685	283678	807	19.55
IVGGWECEK	sp|P20151|KLK2_HUMAN	11.2	808.329415	2	y6	1676	277279	3622	18.22
IVGGWECEK	sp|P20151|KLK2_HUMAN	11.3	808.329415	2	y6	1278	248400	0	18.76
IVGGWECEK	sp|P20151|KLK2_HUMAN	12.1	808.329415	2	y6	2203	273628	341	20.52
IVGGWECEK	sp|P20151|KLK2_HUMAN	12.2	808.329415	2	y6	1125	238335	1568	18.61
IVGGWECEK	sp|P20151|KLK2_HUMAN	13.1	808.329415	2	y6	2471	311253	705	19.47
IVGGWECEK	sp|P20151|KLK2_HUMAN	13.2	808.329415	2	y6	2453	380184	1931	17.49
IVGGWECEK	sp|P20151|KLK2_HUMAN	13.3	808.329415	2	y6	1837	268177	0	19.15
IVGGWECEK	sp|P20151|KLK2_HUMAN	14.1	808.329415	2	y6	843	152214	1558	18.22
IVGGWECEK	sp|P20151|KLK2_HUMAN	14.3	808.329415	2	y6	182	25168	0	18.3
IVGGWECEK	sp|P20151|KLK2_HUMAN	15.1	808.329415	2	y6	2471	311253	705	19.47
IVGGWECEK	sp|P20151|KLK2_HUMAN	15.2	808.329415	2	y6	1989	338842	3325	17.49
IVGGWECEK	sp|P20151|KLK2_HUMAN	15.3	808.329415	2	y6	2235	354107	148	18.89
IVGGWECEK	sp|P20151|KLK2_HUMAN	16.1	808.329415	2	y6	1727	358471	3237	18.72
IVGGWECEK	sp|P20151|KLK2_HUMAN	16.3	808.329415	2	y6	568	122501	281	18.28
IVGGWECEK	sp|P20151|KLK2_HUMAN	17.1	808.329415	2	y6	1514	224444	1283	20.67
IVGGWECEK	sp|P20151|KLK2_HUMAN	17.1r	808.329415	2	y6	1227	199797	2473	19.79
IVGGWECEK	sp|P20151|KLK2_HUMAN	18.1	808.329415	2	y6	1903	256244	649	20.76
IVGGWECEK	sp|P20151|KLK2_HUMAN	18.2	808.329415	2	y6	1377	278988	3460	17.89
IVGGWECEK	sp|P20151|KLK2_HUMAN	18.2_TR2	808.329415	2	y6	875	105001	0	17.91
IVGGWECEK	sp|P20151|KLK2_HUMAN	19.1	808.329415	2	y6	3307	369382	142	19.99
IVGGWECEK	sp|P20151|KLK2_HUMAN	19.2	808.329415	2	y6	1207	132703	156	19.22
IVGGWECEK	sp|P20151|KLK2_HUMAN	20.1	808.329415	2	y6	737	115543	178	19.95
IVGGWECEK	sp|P20151|KLK2_HUMAN	21.2	808.329415	2	y6	433	47681	423	19.27
IVGGWECEK	sp|P20151|KLK2_HUMAN	22.2	808.329415	2	y6	944	150467	1650	19.06
IVGGWECEK	sp|P20151|KLK2_HUMAN	pool	808.329415	2	y6	2678	489577	743	17.58
IVGGWECEK	sp|P20151|KLK2_HUMAN	1.3	565.228639	2	y4	1078	113406	1208	18.54
IVGGWECEK	sp|P20151|KLK2_HUMAN	2.3	565.228639	2	y4	828	124985	1231	18.79
IVGGWECEK	sp|P20151|KLK2_HUMAN	3.3	565.228639	2	y4	642	76940	0	18.92
IVGGWECEK	sp|P20151|KLK2_HUMAN	4.3	565.228639	2	y4	411	62555	172	19.34
IVGGWECEK	sp|P20151|KLK2_HUMAN	5.3	565.228639	2	y4	498	53779	2132	18
IVGGWECEK	sp|P20151|KLK2_HUMAN	6.3	565.228639	2	y4	604	72025	0	19.33
IVGGWECEK	sp|P20151|KLK2_HUMAN	7.3	565.228639	2	y4	2745	424597	0	18.46
IVGGWECEK	sp|P20151|KLK2_HUMAN	8.3	565.228639	2	y4	524	100738	0	18.88
IVGGWECEK	sp|P20151|KLK2_HUMAN	9.2	565.228639	2	y4	4806	583936	3142	18.17
IVGGWECEK	sp|P20151|KLK2_HUMAN	9.3	565.228639	2	y4	1572	256464	3174	19.22
IVGGWECEK	sp|P20151|KLK2_HUMAN	10.2	565.228639	2	y4	342	49824	0	17.56
IVGGWECEK	sp|P20151|KLK2_HUMAN	10.3	565.228639	2	y4	461	46972	0	18.73
IVGGWECEK	sp|P20151|KLK2_HUMAN	11.1	565.228639	2	y4	2027	283678	1845	19.57
IVGGWECEK	sp|P20151|KLK2_HUMAN	11.2	565.228639	2	y4	1899	277279	2194	18.27
IVGGWECEK	sp|P20151|KLK2_HUMAN	11.3	565.228639	2	y4	1404	248400	1812	18.76
IVGGWECEK	sp|P20151|KLK2_HUMAN	12.1	565.228639	2	y4	1886	273628	1279	20.52
IVGGWECEK	sp|P20151|KLK2_HUMAN	12.2	565.228639	2	y4	1778	238335	3803	18.59
IVGGWECEK	sp|P20151|KLK2_HUMAN	13.1	565.228639	2	y4	2633	311253	249	19.49
IVGGWECEK	sp|P20151|KLK2_HUMAN	13.2	565.228639	2	y4	2452	380184	2736	17.45
IVGGWECEK	sp|P20151|KLK2_HUMAN	13.3	565.228639	2	y4	1808	268177	2001	19.15
IVGGWECEK	sp|P20151|KLK2_HUMAN	14.1	565.228639	2	y4	1477	152214	1740	18.15
IVGGWECEK	sp|P20151|KLK2_HUMAN	14.3	565.228639	2	y4	173	25168	0	18.26
IVGGWECEK	sp|P20151|KLK2_HUMAN	15.1	565.228639	2	y4	2633	311253	249	19.49
IVGGWECEK	sp|P20151|KLK2_HUMAN	15.2	565.228639	2	y4	2075	338842	1168	17.52
IVGGWECEK	sp|P20151|KLK2_HUMAN	15.3	565.228639	2	y4	2022	354107	548	18.92
IVGGWECEK	sp|P20151|KLK2_HUMAN	16.1	565.228639	2	y4	1944	358471	4413	18.74
IVGGWECEK	sp|P20151|KLK2_HUMAN	16.3	565.228639	2	y4	921	122501	52	18.28
IVGGWECEK	sp|P20151|KLK2_HUMAN	17.1	565.228639	2	y4	2110	224444	104	20.67
IVGGWECEK	sp|P20151|KLK2_HUMAN	17.1r	565.228639	2	y4	1702	199797	912	19.79
IVGGWECEK	sp|P20151|KLK2_HUMAN	18.1	565.228639	2	y4	1866	256244	4596	20.78
IVGGWECEK	sp|P20151|KLK2_HUMAN	18.2	565.228639	2	y4	1467	278988	5335	17.84
IVGGWECEK	sp|P20151|KLK2_HUMAN	18.2_TR2	565.228639	2	y4	642	105001	285	18
IVGGWECEK	sp|P20151|KLK2_HUMAN	19.1	565.228639	2	y4	2877	369382	3043	19.97
IVGGWECEK	sp|P20151|KLK2_HUMAN	19.2	565.228639	2	y4	795	132703	1499	19.19
IVGGWECEK	sp|P20151|KLK2_HUMAN	20.1	565.228639	2	y4	821	115543	1788	19.97
IVGGWECEK	sp|P20151|KLK2_HUMAN	21.2	565.228639	2	y4	452	47681	846	19.27
IVGGWECEK	sp|P20151|KLK2_HUMAN	22.2	565.228639	2	y4	1220	150467	0	19.06
IVGGWECEK	sp|P20151|KLK2_HUMAN	pool	565.228639	2	y4	2932	489577	4358	17.58
LSEPAELTDAVK	sp|P07288|KLK3_HUMAN	1.3	943.509488	2	y9	10487	240371	219	29.76
LSEPAELTDAVK	sp|P07288|KLK3_HUMAN	2.3	943.509488	2	y9	5125	110377	582	30.19
LSEPAELTDAVK	sp|P07288|KLK3_HUMAN	3.3	943.509488	2	y9	6998	172059	912	29.87
LSEPAELTDAVK	sp|P07288|KLK3_HUMAN	4.3	943.509488	2	y9	2165	79079	681	30.48
LSEPAELTDAVK	sp|P07288|KLK3_HUMAN	5.3	943.509488	2	y9	3337	91823	2444	29.4
LSEPAELTDAVK	sp|P07288|KLK3_HUMAN	6.3	943.509488	2	y9	845	27324	568	30.48
LSEPAELTDAVK	sp|P07288|KLK3_HUMAN	7.3	943.509488	2	y9	17549	406135	349	29.88
LSEPAELTDAVK	sp|P07288|KLK3_HUMAN	8.3	943.509488	2	y9	5260	135786	643	30.16
LSEPAELTDAVK	sp|P07288|KLK3_HUMAN	9.2	943.509488	2	y9	8029	190789	0	29.72
LSEPAELTDAVK	sp|P07288|KLK3_HUMAN	9.3	943.509488	2	y9	12480	368900	621	30.29
LSEPAELTDAVK	sp|P07288|KLK3_HUMAN	10.2	943.509488	2	y9	3021	68162	1278	29.27
LSEPAELTDAVK	sp|P07288|KLK3_HUMAN	10.3	943.509488	2	y9	2501	66030	976	30.5
LSEPAELTDAVK	sp|P07288|KLK3_HUMAN	11.1	943.509488	2	y9	9185	328423	891	30.54
LSEPAELTDAVK	sp|P07288|KLK3_HUMAN	11.2	943.509488	2	y9	14641	360434	1796	29.69
LSEPAELTDAVK	sp|P07288|KLK3_HUMAN	11.3	943.509488	2	y9	13657	325043	1164	30
LSEPAELTDAVK	sp|P07288|KLK3_HUMAN	12.1	943.509488	2	y9	3592	136850	948	31.39
LSEPAELTDAVK	sp|P07288|KLK3_HUMAN	12.2	943.509488	2	y9	5479	141534	4143	30.03
LSEPAELTDAVK	sp|P07288|KLK3_HUMAN	13.1	943.509488	2	y9	10544	311388	354	30.27
LSEPAELTDAVK	sp|P07288|KLK3_HUMAN	13.2	943.509488	2	y9	27167	705981	5646	29.02
LSEPAELTDAVK	sp|P07288|KLK3_HUMAN	13.3	943.509488	2	y9	18605	440994	3048	30.68
LSEPAELTDAVK	sp|P07288|KLK3_HUMAN	14.1	943.509488	2	y9	12353	353234	4656	29.51
LSEPAELTDAVK	sp|P07288|KLK3_HUMAN	14.3	943.509488	2	y9	2931	57762	0	29.59
LSEPAELTDAVK	sp|P07288|KLK3_HUMAN	15.1	943.509488	2	y9	10544	311388	354	30.27
LSEPAELTDAVK	sp|P07288|KLK3_HUMAN	15.2	943.509488	2	y9	21124	505063	3893	28.9
LSEPAELTDAVK	sp|P07288|KLK3_HUMAN	15.3	943.509488	2	y9	14080	345163	2668	30.11
LSEPAELTDAVK	sp|P07288|KLK3_HUMAN	16.1	943.509488	2	y9	13818	384550	1893	30.46
LSEPAELTDAVK	sp|P07288|KLK3_HUMAN	16.3	943.509488	2	y9	8490	218294	0	29.76
LSEPAELTDAVK	sp|P07288|KLK3_HUMAN	17.1	943.509488	2	y9	7104	227518	1982	31.65
LSEPAELTDAVK	sp|P07288|KLK3_HUMAN	17.1r	943.509488	2	y9	6015	202600	636	30.75
LSEPAELTDAVK	sp|P07288|KLK3_HUMAN	18.1	943.509488	2	y9	8159	257858	1698	31.01
LSEPAELTDAVK	sp|P07288|KLK3_HUMAN	18.2	943.509488	2	y9	14161	388911	1796	29.19
LSEPAELTDAVK	sp|P07288|KLK3_HUMAN	18.2_TR2	943.509488	2	y9	5802	159616	0	29.34
LSEPAELTDAVK	sp|P07288|KLK3_HUMAN	19.1	943.509488	2	y9	6390	208911	32	30.91
LSEPAELTDAVK	sp|P07288|KLK3_HUMAN	19.2	943.509488	2	y9	5955	147991	0	30.19
LSEPAELTDAVK	sp|P07288|KLK3_HUMAN	20.1	943.509488	2	y9	2381	84432	0	30.93
LSEPAELTDAVK	sp|P07288|KLK3_HUMAN	21.2	943.509488	2	y9	2036	59488	1202	30.78
LSEPAELTDAVK	sp|P07288|KLK3_HUMAN	22.2	943.509488	2	y9	2378	62874	106	30.13
LSEPAELTDAVK	sp|P07288|KLK3_HUMAN	pool	943.509488	2	y9	25500	754799	5933	29.33
LSEPAELTDAVK	sp|P07288|KLK3_HUMAN	1.3	646.377017	2	y6	3724	240371	1307	29.76
LSEPAELTDAVK	sp|P07288|KLK3_HUMAN	2.3	646.377017	2	y6	1446	110377	1810	30.17
LSEPAELTDAVK	sp|P07288|KLK3_HUMAN	3.3	646.377017	2	y6	2625	172059	1072	29.85
LSEPAELTDAVK	sp|P07288|KLK3_HUMAN	4.3	646.377017	2	y6	974	79079	1354	30.52
LSEPAELTDAVK	sp|P07288|KLK3_HUMAN	5.3	646.377017	2	y6	1145	91823	798	29.42
LSEPAELTDAVK	sp|P07288|KLK3_HUMAN	6.3	646.377017	2	y6	439	27324	0	30.52
LSEPAELTDAVK	sp|P07288|KLK3_HUMAN	7.3	646.377017	2	y6	6919	406135	774	29.88
LSEPAELTDAVK	sp|P07288|KLK3_HUMAN	8.3	646.377017	2	y6	1828	135786	0	30.13
LSEPAELTDAVK	sp|P07288|KLK3_HUMAN	9.2	646.377017	2	y6	2696	190789	1046	29.74
LSEPAELTDAVK	sp|P07288|KLK3_HUMAN	9.3	646.377017	2	y6	4458	368900	1852	30.26
LSEPAELTDAVK	sp|P07288|KLK3_HUMAN	10.2	646.377017	2	y6	1016	68162	1344	29.27
LSEPAELTDAVK	sp|P07288|KLK3_HUMAN	10.3	646.377017	2	y6	1209	66030	610	30.48
LSEPAELTDAVK	sp|P07288|KLK3_HUMAN	11.1	646.377017	2	y6	3564	328423	2624	30.52
LSEPAELTDAVK	sp|P07288|KLK3_HUMAN	11.2	646.377017	2	y6	5278	360434	2068	29.67
LSEPAELTDAVK	sp|P07288|KLK3_HUMAN	11.3	646.377017	2	y6	4345	325043	108	30
LSEPAELTDAVK	sp|P07288|KLK3_HUMAN	12.1	646.377017	2	y6	1402	136850	2423	31.37
LSEPAELTDAVK	sp|P07288|KLK3_HUMAN	12.2	646.377017	2	y6	1787	141534	1664	30.03
LSEPAELTDAVK	sp|P07288|KLK3_HUMAN	13.1	646.377017	2	y6	4407	311388	120	30.27
LSEPAELTDAVK	sp|P07288|KLK3_HUMAN	13.2	646.377017	2	y6	8844	705981	4124	29.04
LSEPAELTDAVK	sp|P07288|KLK3_HUMAN	13.3	646.377017	2	y6	6824	440994	4077	30.66
LSEPAELTDAVK	sp|P07288|KLK3_HUMAN	14.1	646.377017	2	y6	4449	353234	3877	29.53
LSEPAELTDAVK	sp|P07288|KLK3_HUMAN	14.3	646.377017	2	y6	845	57762	921	29.55
LSEPAELTDAVK	sp|P07288|KLK3_HUMAN	15.1	646.377017	2	y6	4407	311388	120	30.27
LSEPAELTDAVK	sp|P07288|KLK3_HUMAN	15.2	646.377017	2	y6	7752	505063	2146	28.9
LSEPAELTDAVK	sp|P07288|KLK3_HUMAN	15.3	646.377017	2	y6	5269	345163	591	30.11
LSEPAELTDAVK	sp|P07288|KLK3_HUMAN	16.1	646.377017	2	y6	5075	384550	2771	30.46
LSEPAELTDAVK	sp|P07288|KLK3_HUMAN	16.3	646.377017	2	y6	3029	218294	2000	29.78
LSEPAELTDAVK	sp|P07288|KLK3_HUMAN	17.1	646.377017	2	y6	3324	227518	1263	31.63
LSEPAELTDAVK	sp|P07288|KLK3_HUMAN	17.1r	646.377017	2	y6	2172	202600	318	30.75
LSEPAELTDAVK	sp|P07288|KLK3_HUMAN	18.1	646.377017	2	y6	3517	257858	393	31.01
LSEPAELTDAVK	sp|P07288|KLK3_HUMAN	18.2	646.377017	2	y6	6570	388911	1659	29.16
LSEPAELTDAVK	sp|P07288|KLK3_HUMAN	18.2_TR2	646.377017	2	y6	2509	159616	1696	29.38
LSEPAELTDAVK	sp|P07288|KLK3_HUMAN	19.1	646.377017	2	y6	2241	208911	2333	30.94
LSEPAELTDAVK	sp|P07288|KLK3_HUMAN	19.2	646.377017	2	y6	1966	147991	1930	30.22
LSEPAELTDAVK	sp|P07288|KLK3_HUMAN	20.1	646.377017	2	y6	984	84432	0	30.93
LSEPAELTDAVK	sp|P07288|KLK3_HUMAN	21.2	646.377017	2	y6	709	59488	247	30.71
LSEPAELTDAVK	sp|P07288|KLK3_HUMAN	22.2	646.377017	2	y6	733	62874	0	30.16
LSEPAELTDAVK	sp|P07288|KLK3_HUMAN	pool	646.377017	2	y6	8860	754799	7228	29.33
LSEPAELTDAVK	sp|P07288|KLK3_HUMAN	1.3	533.292953	2	y5	2518	240371	2431	29.78
LSEPAELTDAVK	sp|P07288|KLK3_HUMAN	2.3	533.292953	2	y5	1685	110377	114	30.19
LSEPAELTDAVK	sp|P07288|KLK3_HUMAN	3.3	533.292953	2	y5	2378	172059	2284	29.87
LSEPAELTDAVK	sp|P07288|KLK3_HUMAN	4.3	533.292953	2	y5	692	79079	0	30.55
LSEPAELTDAVK	sp|P07288|KLK3_HUMAN	5.3	533.292953	2	y5	1194	91823	0	29.4
LSEPAELTDAVK	sp|P07288|KLK3_HUMAN	6.3	533.292953	2	y5	321	27324	0	30.52
LSEPAELTDAVK	sp|P07288|KLK3_HUMAN	7.3	533.292953	2	y5	5328	406135	936	29.86
LSEPAELTDAVK	sp|P07288|KLK3_HUMAN	8.3	533.292953	2	y5	1413	135786	392	30.16
LSEPAELTDAVK	sp|P07288|KLK3_HUMAN	9.2	533.292953	2	y5	2791	190789	3316	29.72
LSEPAELTDAVK	sp|P07288|KLK3_HUMAN	9.3	533.292953	2	y5	4405	368900	0	30.26
LSEPAELTDAVK	sp|P07288|KLK3_HUMAN	10.2	533.292953	2	y5	733	68162	316	29.25
LSEPAELTDAVK	sp|P07288|KLK3_HUMAN	10.3	533.292953	2	y5	810	66030	726	30.52
LSEPAELTDAVK	sp|P07288|KLK3_HUMAN	11.1	533.292953	2	y5	2668	328423	749	30.56
LSEPAELTDAVK	sp|P07288|KLK3_HUMAN	11.2	533.292953	2	y5	5178	360434	3465	29.69
LSEPAELTDAVK	sp|P07288|KLK3_HUMAN	11.3	533.292953	2	y5	3372	325043	1155	29.97
LSEPAELTDAVK	sp|P07288|KLK3_HUMAN	12.1	533.292953	2	y5	1269	136850	2778	31.37
LSEPAELTDAVK	sp|P07288|KLK3_HUMAN	12.2	533.292953	2	y5	1277	141534	1342	30.01
LSEPAELTDAVK	sp|P07288|KLK3_HUMAN	13.1	533.292953	2	y5	3105	311388	2810	30.29
LSEPAELTDAVK	sp|P07288|KLK3_HUMAN	13.2	533.292953	2	y5	7814	705981	1169	29.04
LSEPAELTDAVK	sp|P07288|KLK3_HUMAN	13.3	533.292953	2	y5	6256	440994	286	30.66
LSEPAELTDAVK	sp|P07288|KLK3_HUMAN	14.1	533.292953	2	y5	4787	353234	3222	29.48
LSEPAELTDAVK	sp|P07288|KLK3_HUMAN	14.3	533.292953	2	y5	765	57762	257	29.55
LSEPAELTDAVK	sp|P07288|KLK3_HUMAN	15.1	533.292953	2	y5	3105	311388	2810	30.29
LSEPAELTDAVK	sp|P07288|KLK3_HUMAN	15.2	533.292953	2	y5	5386	505063	1141	28.85
LSEPAELTDAVK	sp|P07288|KLK3_HUMAN	15.3	533.292953	2	y5	4335	345163	2791	30.11
LSEPAELTDAVK	sp|P07288|KLK3_HUMAN	16.1	533.292953	2	y5	4231	384550	4162	30.44
LSEPAELTDAVK	sp|P07288|KLK3_HUMAN	16.3	533.292953	2	y5	2223	218294	0	29.76
LSEPAELTDAVK	sp|P07288|KLK3_HUMAN	17.1	533.292953	2	y5	3053	227518	2990	31.63
LSEPAELTDAVK	sp|P07288|KLK3_HUMAN	17.1r	533.292953	2	y5	1691	202600	1832	30.75
LSEPAELTDAVK	sp|P07288|KLK3_HUMAN	18.1	533.292953	2	y5	2747	257858	991	30.98
LSEPAELTDAVK	sp|P07288|KLK3_HUMAN	18.2	533.292953	2	y5	4536	388911	2982	29.19
LSEPAELTDAVK	sp|P07288|KLK3_HUMAN	18.2_TR2	533.292953	2	y5	1735	159616	0	29.34
LSEPAELTDAVK	sp|P07288|KLK3_HUMAN	19.1	533.292953	2	y5	1879	208911	34	30.89
LSEPAELTDAVK	sp|P07288|KLK3_HUMAN	19.2	533.292953	2	y5	1662	147991	864	30.17
LSEPAELTDAVK	sp|P07288|KLK3_HUMAN	20.1	533.292953	2	y5	851	84432	1405	30.91
LSEPAELTDAVK	sp|P07288|KLK3_HUMAN	21.2	533.292953	2	y5	638	59488	778	30.78
LSEPAELTDAVK	sp|P07288|KLK3_HUMAN	22.2	533.292953	2	y5	926	62874	0	30.13
LSEPAELTDAVK	sp|P07288|KLK3_HUMAN	pool	533.292953	2	y5	8656	754799	2567	29.33
LSEPAELTDAVK	sp|P07288|KLK3_HUMAN	1.3	472.258382	2	y9	13794	240371	9004	29.76
LSEPAELTDAVK	sp|P07288|KLK3_HUMAN	2.3	472.258382	2	y9	5576	110377	3829	30.19
LSEPAELTDAVK	sp|P07288|KLK3_HUMAN	3.3	472.258382	2	y9	10984	172059	3652	29.87
LSEPAELTDAVK	sp|P07288|KLK3_HUMAN	4.3	472.258382	2	y9	3731	79079	314	30.52
LSEPAELTDAVK	sp|P07288|KLK3_HUMAN	5.3	472.258382	2	y9	5100	91823	296	29.44
LSEPAELTDAVK	sp|P07288|KLK3_HUMAN	6.3	472.258382	2	y9	1477	27324	0	30.5
LSEPAELTDAVK	sp|P07288|KLK3_HUMAN	7.3	472.258382	2	y9	23932	406135	961	29.86
LSEPAELTDAVK	sp|P07288|KLK3_HUMAN	8.3	472.258382	2	y9	6930	135786	764	30.16
LSEPAELTDAVK	sp|P07288|KLK3_HUMAN	9.2	472.258382	2	y9	9701	190789	2772	29.72
LSEPAELTDAVK	sp|P07288|KLK3_HUMAN	9.3	472.258382	2	y9	18551	368900	1624	30.29
LSEPAELTDAVK	sp|P07288|KLK3_HUMAN	10.2	472.258382	2	y9	2971	68162	3303	29.25
LSEPAELTDAVK	sp|P07288|KLK3_HUMAN	10.3	472.258382	2	y9	3644	66030	2472	30.5
LSEPAELTDAVK	sp|P07288|KLK3_HUMAN	11.1	472.258382	2	y9	11530	328423	6237	30.56
LSEPAELTDAVK	sp|P07288|KLK3_HUMAN	11.2	472.258382	2	y9	20000	360434	5689	29.69
LSEPAELTDAVK	sp|P07288|KLK3_HUMAN	11.3	472.258382	2	y9	19137	325043	4008	29.97
LSEPAELTDAVK	sp|P07288|KLK3_HUMAN	12.1	472.258382	2	y9	5897	136850	2495	31.39
LSEPAELTDAVK	sp|P07288|KLK3_HUMAN	12.2	472.258382	2	y9	6557	141534	4878	30.01
LSEPAELTDAVK	sp|P07288|KLK3_HUMAN	13.1	472.258382	2	y9	12676	311388	3446	30.27
LSEPAELTDAVK	sp|P07288|KLK3_HUMAN	13.2	472.258382	2	y9	34585	705981	9438	29.02
LSEPAELTDAVK	sp|P07288|KLK3_HUMAN	13.3	472.258382	2	y9	27490	440994	9016	30.66
LSEPAELTDAVK	sp|P07288|KLK3_HUMAN	14.1	472.258382	2	y9	19375	353234	13735	29.48
LSEPAELTDAVK	sp|P07288|KLK3_HUMAN	14.3	472.258382	2	y9	3315	57762	2272	29.57
LSEPAELTDAVK	sp|P07288|KLK3_HUMAN	15.1	472.258382	2	y9	12676	311388	3446	30.27
LSEPAELTDAVK	sp|P07288|KLK3_HUMAN	15.2	472.258382	2	y9	24356	505063	2185	28.9
LSEPAELTDAVK	sp|P07288|KLK3_HUMAN	15.3	472.258382	2	y9	19549	345163	5573	30.11
LSEPAELTDAVK	sp|P07288|KLK3_HUMAN	16.1	472.258382	2	y9	17604	384550	12168	30.48
LSEPAELTDAVK	sp|P07288|KLK3_HUMAN	16.3	472.258382	2	y9	12271	218294	1972	29.78
LSEPAELTDAVK	sp|P07288|KLK3_HUMAN	17.1	472.258382	2	y9	10681	227518	6022	31.63
LSEPAELTDAVK	sp|P07288|KLK3_HUMAN	17.1r	472.258382	2	y9	7856	202600	2077	30.75
LSEPAELTDAVK	sp|P07288|KLK3_HUMAN	18.1	472.258382	2	y9	11888	257858	2891	30.98
LSEPAELTDAVK	sp|P07288|KLK3_HUMAN	18.2	472.258382	2	y9	22518	388911	3592	29.16
LSEPAELTDAVK	sp|P07288|KLK3_HUMAN	18.2_TR2	472.258382	2	y9	9733	159616	1579	29.34
LSEPAELTDAVK	sp|P07288|KLK3_HUMAN	19.1	472.258382	2	y9	8529	208911	2660	30.91
LSEPAELTDAVK	sp|P07288|KLK3_HUMAN	19.2	472.258382	2	y9	7615	147991	2959	30.17
LSEPAELTDAVK	sp|P07288|KLK3_HUMAN	20.1	472.258382	2	y9	2685	84432	656	30.89
LSEPAELTDAVK	sp|P07288|KLK3_HUMAN	21.2	472.258382	2	y9	2689	59488	2933	30.75
LSEPAELTDAVK	sp|P07288|KLK3_HUMAN	22.2	472.258382	2	y9	4053	62874	1909	30.11
LSEPAELTDAVK	sp|P07288|KLK3_HUMAN	pool	472.258382	2	y9	35940	754799	11756	29.35
SLTNDWEDHLAVK	sp|P07900|HS90A_HUMAN	1.3	997.510157	3	y8	11962	3916419	2669	35.42
SLTNDWEDHLAVK	sp|P07900|HS90A_HUMAN	2.3	997.510157	3	y8	5120	1661021	0	35.88
SLTNDWEDHLAVK	sp|P07900|HS90A_HUMAN	3.3	997.510157	3	y8	10721	3274109	1345	35.63
SLTNDWEDHLAVK	sp|P07900|HS90A_HUMAN	4.3	997.510157	3	y8	5516	1986795	0	36.26
SLTNDWEDHLAVK	sp|P07900|HS90A_HUMAN	5.3	997.510157	3	y8	12997	4676583	1952	35.37
SLTNDWEDHLAVK	sp|P07900|HS90A_HUMAN	6.3	997.510157	3	y8	1050	256144	0	36.16
SLTNDWEDHLAVK	sp|P07900|HS90A_HUMAN	7.3	997.510157	3	y8	15553	5383120	913	35.4
SLTNDWEDHLAVK	sp|P07900|HS90A_HUMAN	8.3	997.510157	3	y8	6779	2314690	1950	35.91
SLTNDWEDHLAVK	sp|P07900|HS90A_HUMAN	9.2	997.510157	3	y8	12995	3677700	816	35.32
SLTNDWEDHLAVK	sp|P07900|HS90A_HUMAN	9.3	997.510157	3	y8	16241	5528167	570	35.58
SLTNDWEDHLAVK	sp|P07900|HS90A_HUMAN	10.2	997.510157	3	y8	12844	4734028	0	35.09
SLTNDWEDHLAVK	sp|P07900|HS90A_HUMAN	10.3	997.510157	3	y8	7740	2466168	1007	35.7
SLTNDWEDHLAVK	sp|P07900|HS90A_HUMAN	11.1	997.510157	3	y8	7540	2305812	407	37.13
SLTNDWEDHLAVK	sp|P07900|HS90A_HUMAN	11.2	997.510157	3	y8	11316	3863063	439	35.5
SLTNDWEDHLAVK	sp|P07900|HS90A_HUMAN	11.3	997.510157	3	y8	11347	3965277	1772	35.63
SLTNDWEDHLAVK	sp|P07900|HS90A_HUMAN	12.1	997.510157	3	y8	7279	2135148	1679	37.15
SLTNDWEDHLAVK	sp|P07900|HS90A_HUMAN	12.2	997.510157	3	y8	6757	2120094	1151	35.55
SLTNDWEDHLAVK	sp|P07900|HS90A_HUMAN	13.1	997.510157	3	y8	15479	7362153	5279	36.34
SLTNDWEDHLAVK	sp|P07900|HS90A_HUMAN	13.2	997.510157	3	y8	43367	14860862	396	34.71
SLTNDWEDHLAVK	sp|P07900|HS90A_HUMAN	13.3	997.510157	3	y8	26690	7874176	2625	35.42
SLTNDWEDHLAVK	sp|P07900|HS90A_HUMAN	14.1	997.510157	3	y8	23226	11868384	2257	35.4
SLTNDWEDHLAVK	sp|P07900|HS90A_HUMAN	14.3	997.510157	3	y8	8764	2319666	374	35.35
SLTNDWEDHLAVK	sp|P07900|HS90A_HUMAN	15.1	997.510157	3	y8	10084	3733035	0	37.05
SLTNDWEDHLAVK	sp|P07900|HS90A_HUMAN	15.2	997.510157	3	y8	20668	5906657	2458	34.74
SLTNDWEDHLAVK	sp|P07900|HS90A_HUMAN	15.3	997.510157	3	y8	11011	4843715	352	35.6
SLTNDWEDHLAVK	sp|P07900|HS90A_HUMAN	16.1	997.510157	3	y8	15215	6281878	1488	36.34
SLTNDWEDHLAVK	sp|P07900|HS90A_HUMAN	16.3	997.510157	3	y8	9600	2754154	572	35.37
SLTNDWEDHLAVK	sp|P07900|HS90A_HUMAN	17.1	997.510157	3	y8	13879	5643856	1189	37.38
SLTNDWEDHLAVK	sp|P07900|HS90A_HUMAN	17.1r	997.510157	3	y8	19378	7161147	634	36.21
SLTNDWEDHLAVK	sp|P07900|HS90A_HUMAN	18.1	997.510157	3	y8	15962	6287142	629	37.02
SLTNDWEDHLAVK	sp|P07900|HS90A_HUMAN	18.2	997.510157	3	y8	27785	8043279	3191	34.66
SLTNDWEDHLAVK	sp|P07900|HS90A_HUMAN	18.2_TR2	997.510157	3	y8	13010	3627382	272	35.2
SLTNDWEDHLAVK	sp|P07900|HS90A_HUMAN	19.1	997.510157	3	y8	14021	4925691	158	36.97
SLTNDWEDHLAVK	sp|P07900|HS90A_HUMAN	19.2	997.510157	3	y8	4988	1679240	2602	36.03
SLTNDWEDHLAVK	sp|P07900|HS90A_HUMAN	20.1	997.510157	3	y8	6967	2392863	0	37.07
SLTNDWEDHLAVK	sp|P07900|HS90A_HUMAN	21.2	997.510157	3	y8	4218	1484593	261	36.13
SLTNDWEDHLAVK	sp|P07900|HS90A_HUMAN	22.2	997.510157	3	y8	1951	500105	0	35.88
SLTNDWEDHLAVK	sp|P07900|HS90A_HUMAN	pool	997.510157	3	y8	27271	8505291	2036	35.17
SLTNDWEDHLAVK	sp|P07900|HS90A_HUMAN	1.3	811.430844	3	y7	43674	3916419	2658	35.42
SLTNDWEDHLAVK	sp|P07900|HS90A_HUMAN	2.3	811.430844	3	y7	17138	1661021	2003	35.88
SLTNDWEDHLAVK	sp|P07900|HS90A_HUMAN	3.3	811.430844	3	y7	30808	3274109	2623	35.6
SLTNDWEDHLAVK	sp|P07900|HS90A_HUMAN	4.3	811.430844	3	y7	19719	1986795	3477	36.29
SLTNDWEDHLAVK	sp|P07900|HS90A_HUMAN	5.3	811.430844	3	y7	39026	4676583	3813	35.32
SLTNDWEDHLAVK	sp|P07900|HS90A_HUMAN	6.3	811.430844	3	y7	2538	256144	1185	36.13
SLTNDWEDHLAVK	sp|P07900|HS90A_HUMAN	7.3	811.430844	3	y7	47167	5383120	3939	35.45
SLTNDWEDHLAVK	sp|P07900|HS90A_HUMAN	8.3	811.430844	3	y7	18685	2314690	1411	35.91
SLTNDWEDHLAVK	sp|P07900|HS90A_HUMAN	9.2	811.430844	3	y7	40831	3677700	1270	35.32
SLTNDWEDHLAVK	sp|P07900|HS90A_HUMAN	9.3	811.430844	3	y7	52810	5528167	7264	35.58
SLTNDWEDHLAVK	sp|P07900|HS90A_HUMAN	10.2	811.430844	3	y7	43782	4734028	2596	35.09
SLTNDWEDHLAVK	sp|P07900|HS90A_HUMAN	10.3	811.430844	3	y7	21124	2466168	2524	35.73
SLTNDWEDHLAVK	sp|P07900|HS90A_HUMAN	11.1	811.430844	3	y7	25000	2305812	2427	37.15
SLTNDWEDHLAVK	sp|P07900|HS90A_HUMAN	11.2	811.430844	3	y7	36996	3863063	4892	35.5
SLTNDWEDHLAVK	sp|P07900|HS90A_HUMAN	11.3	811.430844	3	y7	37433	3965277	1039	35.63
SLTNDWEDHLAVK	sp|P07900|HS90A_HUMAN	12.1	811.430844	3	y7	21473	2135148	3736	37.12
SLTNDWEDHLAVK	sp|P07900|HS90A_HUMAN	12.2	811.430844	3	y7	23618	2120094	469	35.55
SLTNDWEDHLAVK	sp|P07900|HS90A_HUMAN	13.1	811.430844	3	y7	48993	7362153	17085	36.29
SLTNDWEDHLAVK	sp|P07900|HS90A_HUMAN	13.2	811.430844	3	y7	134537	14860862	14141	34.71
SLTNDWEDHLAVK	sp|P07900|HS90A_HUMAN	13.3	811.430844	3	y7	93166	7874176	3548	35.4
SLTNDWEDHLAVK	sp|P07900|HS90A_HUMAN	14.1	811.430844	3	y7	84897	11868384	10548	35.4
SLTNDWEDHLAVK	sp|P07900|HS90A_HUMAN	14.3	811.430844	3	y7	24444	2319666	2657	35.37
SLTNDWEDHLAVK	sp|P07900|HS90A_HUMAN	15.1	811.430844	3	y7	32362	3733035	0	37.05
SLTNDWEDHLAVK	sp|P07900|HS90A_HUMAN	15.2	811.430844	3	y7	65473	5906657	5979	34.74
SLTNDWEDHLAVK	sp|P07900|HS90A_HUMAN	15.3	811.430844	3	y7	36887	4843715	3443	35.63
SLTNDWEDHLAVK	sp|P07900|HS90A_HUMAN	16.1	811.430844	3	y7	47584	6281878	3789	36.34
SLTNDWEDHLAVK	sp|P07900|HS90A_HUMAN	16.3	811.430844	3	y7	29413	2754154	1289	35.35
SLTNDWEDHLAVK	sp|P07900|HS90A_HUMAN	17.1	811.430844	3	y7	46424	5643856	5662	37.38
SLTNDWEDHLAVK	sp|P07900|HS90A_HUMAN	17.1r	811.430844	3	y7	62142	7161147	7038	36.21
SLTNDWEDHLAVK	sp|P07900|HS90A_HUMAN	18.1	811.430844	3	y7	50687	6287142	7989	37.02
SLTNDWEDHLAVK	sp|P07900|HS90A_HUMAN	18.2	811.430844	3	y7	85950	8043279	8521	34.61
SLTNDWEDHLAVK	sp|P07900|HS90A_HUMAN	18.2_TR2	811.430844	3	y7	40120	3627382	811	35.22
SLTNDWEDHLAVK	sp|P07900|HS90A_HUMAN	19.1	811.430844	3	y7	44524	4925691	4560	36.97
SLTNDWEDHLAVK	sp|P07900|HS90A_HUMAN	19.2	811.430844	3	y7	14447	1679240	1870	36.03
SLTNDWEDHLAVK	sp|P07900|HS90A_HUMAN	20.1	811.430844	3	y7	23855	2392863	574	37.05
SLTNDWEDHLAVK	sp|P07900|HS90A_HUMAN	21.2	811.430844	3	y7	12400	1484593	0	36.08
SLTNDWEDHLAVK	sp|P07900|HS90A_HUMAN	22.2	811.430844	3	y7	5393	500105	1638	35.88
SLTNDWEDHLAVK	sp|P07900|HS90A_HUMAN	pool	811.430844	3	y7	86188	8505291	6514	35.17
SLTNDWEDHLAVK	sp|P07900|HS90A_HUMAN	1.3	682.38825	3	y6	43058	3916419	3799	35.42
SLTNDWEDHLAVK	sp|P07900|HS90A_HUMAN	2.3	682.38825	3	y6	15296	1661021	1823	35.88
SLTNDWEDHLAVK	sp|P07900|HS90A_HUMAN	3.3	682.38825	3	y6	33204	3274109	2744	35.63
SLTNDWEDHLAVK	sp|P07900|HS90A_HUMAN	4.3	682.38825	3	y6	20454	1986795	1282	36.26
SLTNDWEDHLAVK	sp|P07900|HS90A_HUMAN	5.3	682.38825	3	y6	41173	4676583	3531	35.4
SLTNDWEDHLAVK	sp|P07900|HS90A_HUMAN	6.3	682.38825	3	y6	2560	256144	386	36.16
SLTNDWEDHLAVK	sp|P07900|HS90A_HUMAN	7.3	682.38825	3	y6	47887	5383120	3135	35.4
SLTNDWEDHLAVK	sp|P07900|HS90A_HUMAN	8.3	682.38825	3	y6	20402	2314690	8863	35.85
SLTNDWEDHLAVK	sp|P07900|HS90A_HUMAN	9.2	682.38825	3	y6	41568	3677700	2526	35.32
SLTNDWEDHLAVK	sp|P07900|HS90A_HUMAN	9.3	682.38825	3	y6	54246	5528167	10850	35.55
SLTNDWEDHLAVK	sp|P07900|HS90A_HUMAN	10.2	682.38825	3	y6	44161	4734028	6941	35.12
SLTNDWEDHLAVK	sp|P07900|HS90A_HUMAN	10.3	682.38825	3	y6	24353	2466168	2524	35.68
SLTNDWEDHLAVK	sp|P07900|HS90A_HUMAN	11.1	682.38825	3	y6	25482	2305812	2427	37.15
SLTNDWEDHLAVK	sp|P07900|HS90A_HUMAN	11.2	682.38825	3	y6	36900	3863063	6420	35.52
SLTNDWEDHLAVK	sp|P07900|HS90A_HUMAN	11.3	682.38825	3	y6	36806	3965277	11152	35.65
SLTNDWEDHLAVK	sp|P07900|HS90A_HUMAN	12.1	682.38825	3	y6	20991	2135148	9836	37.15
SLTNDWEDHLAVK	sp|P07900|HS90A_HUMAN	12.2	682.38825	3	y6	22503	2120094	3141	35.53
SLTNDWEDHLAVK	sp|P07900|HS90A_HUMAN	13.1	682.38825	3	y6	48908	7362153	19589	36.34
SLTNDWEDHLAVK	sp|P07900|HS90A_HUMAN	13.2	682.38825	3	y6	146271	14860862	9035	34.71
SLTNDWEDHLAVK	sp|P07900|HS90A_HUMAN	13.3	682.38825	3	y6	93964	7874176	6285	35.4
SLTNDWEDHLAVK	sp|P07900|HS90A_HUMAN	14.1	682.38825	3	y6	80092	11868384	14053	35.42
SLTNDWEDHLAVK	sp|P07900|HS90A_HUMAN	14.3	682.38825	3	y6	24945	2319666	1669	35.37
SLTNDWEDHLAVK	sp|P07900|HS90A_HUMAN	15.1	682.38825	3	y6	29855	3733035	1981	37.07
SLTNDWEDHLAVK	sp|P07900|HS90A_HUMAN	15.2	682.38825	3	y6	64842	5906657	13552	34.74
SLTNDWEDHLAVK	sp|P07900|HS90A_HUMAN	15.3	682.38825	3	y6	37307	4843715	7051	35.63
SLTNDWEDHLAVK	sp|P07900|HS90A_HUMAN	16.1	682.38825	3	y6	48164	6281878	3490	36.34
SLTNDWEDHLAVK	sp|P07900|HS90A_HUMAN	16.3	682.38825	3	y6	25209	2754154	5444	35.4
SLTNDWEDHLAVK	sp|P07900|HS90A_HUMAN	17.1	682.38825	3	y6	47790	5643856	3882	37.38
SLTNDWEDHLAVK	sp|P07900|HS90A_HUMAN	17.1r	682.38825	3	y6	61735	7161147	13393	36.21
SLTNDWEDHLAVK	sp|P07900|HS90A_HUMAN	18.1	682.38825	3	y6	53383	6287142	4239	37.02
SLTNDWEDHLAVK	sp|P07900|HS90A_HUMAN	18.2	682.38825	3	y6	88163	8043279	10405	34.64
SLTNDWEDHLAVK	sp|P07900|HS90A_HUMAN	18.2_TR2	682.38825	3	y6	41686	3627382	403	35.2
SLTNDWEDHLAVK	sp|P07900|HS90A_HUMAN	19.1	682.38825	3	y6	42369	4925691	5042	36.97
SLTNDWEDHLAVK	sp|P07900|HS90A_HUMAN	19.2	682.38825	3	y6	16158	1679240	5011	36.03
SLTNDWEDHLAVK	sp|P07900|HS90A_HUMAN	20.1	682.38825	3	y6	24547	2392863	8472	37.05
SLTNDWEDHLAVK	sp|P07900|HS90A_HUMAN	21.2	682.38825	3	y6	13313	1484593	2732	36.11
SLTNDWEDHLAVK	sp|P07900|HS90A_HUMAN	22.2	682.38825	3	y6	6034	500105	770	35.93
SLTNDWEDHLAVK	sp|P07900|HS90A_HUMAN	pool	682.38825	3	y6	81989	8505291	14894	35.17
SLTNDWEDHLAVK	sp|P07900|HS90A_HUMAN	1.3	664.317491	3	y11	298386	3916419	18002	35.45
SLTNDWEDHLAVK	sp|P07900|HS90A_HUMAN	2.3	664.317491	3	y11	124181	1661021	10932	35.88
SLTNDWEDHLAVK	sp|P07900|HS90A_HUMAN	3.3	664.317491	3	y11	230426	3274109	23895	35.63
SLTNDWEDHLAVK	sp|P07900|HS90A_HUMAN	4.3	664.317491	3	y11	161616	1986795	14699	36.29
SLTNDWEDHLAVK	sp|P07900|HS90A_HUMAN	5.3	664.317491	3	y11	301199	4676583	26958	35.37
SLTNDWEDHLAVK	sp|P07900|HS90A_HUMAN	6.3	664.317491	3	y11	18812	256144	3385	36.18
SLTNDWEDHLAVK	sp|P07900|HS90A_HUMAN	7.3	664.317491	3	y11	361116	5383120	18561	35.4
SLTNDWEDHLAVK	sp|P07900|HS90A_HUMAN	8.3	664.317491	3	y11	155562	2314690	22505	35.91
SLTNDWEDHLAVK	sp|P07900|HS90A_HUMAN	9.2	664.317491	3	y11	311368	3677700	9678	35.32
SLTNDWEDHLAVK	sp|P07900|HS90A_HUMAN	9.3	664.317491	3	y11	388379	5528167	55274	35.55
SLTNDWEDHLAVK	sp|P07900|HS90A_HUMAN	10.2	664.317491	3	y11	301139	4734028	32837	35.09
SLTNDWEDHLAVK	sp|P07900|HS90A_HUMAN	10.3	664.317491	3	y11	155508	2466168	14459	35.7
SLTNDWEDHLAVK	sp|P07900|HS90A_HUMAN	11.1	664.317491	3	y11	183757	2305812	18681	37.13
SLTNDWEDHLAVK	sp|P07900|HS90A_HUMAN	11.2	664.317491	3	y11	258154	3863063	39434	35.52
SLTNDWEDHLAVK	sp|P07900|HS90A_HUMAN	11.3	664.317491	3	y11	276889	3965277	22416	35.65
SLTNDWEDHLAVK	sp|P07900|HS90A_HUMAN	12.1	664.317491	3	y11	159107	2135148	30200	37.15
SLTNDWEDHLAVK	sp|P07900|HS90A_HUMAN	12.2	664.317491	3	y11	159393	2120094	8516	35.55
SLTNDWEDHLAVK	sp|P07900|HS90A_HUMAN	13.1	664.317491	3	y11	380500	7362153	91802	36.29
SLTNDWEDHLAVK	sp|P07900|HS90A_HUMAN	13.2	664.317491	3	y11	967012	14860862	62414	34.71
SLTNDWEDHLAVK	sp|P07900|HS90A_HUMAN	13.3	664.317491	3	y11	647239	7874176	49003	35.37
SLTNDWEDHLAVK	sp|P07900|HS90A_HUMAN	14.1	664.317491	3	y11	518556	11868384	67545	35.4
SLTNDWEDHLAVK	sp|P07900|HS90A_HUMAN	14.3	664.317491	3	y11	155280	2319666	13587	35.32
SLTNDWEDHLAVK	sp|P07900|HS90A_HUMAN	15.1	664.317491	3	y11	226241	3733035	11548	37.05
SLTNDWEDHLAVK	sp|P07900|HS90A_HUMAN	15.2	664.317491	3	y11	464671	5906657	65301	34.76
SLTNDWEDHLAVK	sp|P07900|HS90A_HUMAN	15.3	664.317491	3	y11	276591	4843715	31379	35.63
SLTNDWEDHLAVK	sp|P07900|HS90A_HUMAN	16.1	664.317491	3	y11	343592	6281878	48829	36.34
SLTNDWEDHLAVK	sp|P07900|HS90A_HUMAN	16.3	664.317491	3	y11	240643	2754154	21561	35.37
SLTNDWEDHLAVK	sp|P07900|HS90A_HUMAN	17.1	664.317491	3	y11	329825	5643856	42455	37.38
SLTNDWEDHLAVK	sp|P07900|HS90A_HUMAN	17.1r	664.317491	3	y11	415197	7161147	51671	36.21
SLTNDWEDHLAVK	sp|P07900|HS90A_HUMAN	18.1	664.317491	3	y11	376237	6287142	55616	37.02
SLTNDWEDHLAVK	sp|P07900|HS90A_HUMAN	18.2	664.317491	3	y11	677828	8043279	65390	34.64
SLTNDWEDHLAVK	sp|P07900|HS90A_HUMAN	18.2_TR2	664.317491	3	y11	278410	3627382	10378	35.2
SLTNDWEDHLAVK	sp|P07900|HS90A_HUMAN	19.1	664.317491	3	y11	317996	4925691	39450	36.95
SLTNDWEDHLAVK	sp|P07900|HS90A_HUMAN	19.2	664.317491	3	y11	122929	1679240	21426	36.01
SLTNDWEDHLAVK	sp|P07900|HS90A_HUMAN	20.1	664.317491	3	y11	180896	2392863	15587	37.05
SLTNDWEDHLAVK	sp|P07900|HS90A_HUMAN	21.2	664.317491	3	y11	108748	1484593	5189	36.08
SLTNDWEDHLAVK	sp|P07900|HS90A_HUMAN	22.2	664.317491	3	y11	42355	500105	4066	35.93
SLTNDWEDHLAVK	sp|P07900|HS90A_HUMAN	pool	664.317491	3	y11	570752	8505291	65458	35.17
EGLELPEDEEEK	sp|P07900|HS90A_HUMAN	1.3	300.155397	2	b3	510181	50464164	128063	26.03
EGLELPEDEEEK	sp|P07900|HS90A_HUMAN	2.3	300.155397	2	b3	207240	17970400	29713	26.45
EGLELPEDEEEK	sp|P07900|HS90A_HUMAN	3.3	300.155397	2	b3	470289	40537304	102165	26.17
EGLELPEDEEEK	sp|P07900|HS90A_HUMAN	4.3	300.155397	2	b3	173371	13619554	20468	26.84
EGLELPEDEEEK	sp|P07900|HS90A_HUMAN	5.3	300.155397	2	b3	370975	41191616	76340	25.64
EGLELPEDEEEK	sp|P07900|HS90A_HUMAN	6.3	300.155397	2	b3	127721	10847928	19647	26.8
EGLELPEDEEEK	sp|P07900|HS90A_HUMAN	7.3	300.155397	2	b3	549800	57340328	165908	26.12
EGLELPEDEEEK	sp|P07900|HS90A_HUMAN	8.3	300.155397	2	b3	189273	15121165	28971	26.45
EGLELPEDEEEK	sp|P07900|HS90A_HUMAN	9.2	300.155397	2	b3	451277	50943852	109172	25.92
EGLELPEDEEEK	sp|P07900|HS90A_HUMAN	9.3	300.155397	2	b3	312856	27318300	54040	26.61
EGLELPEDEEEK	sp|P07900|HS90A_HUMAN	10.2	300.155397	2	b3	196385	17296366	39780	25.49
EGLELPEDEEEK	sp|P07900|HS90A_HUMAN	10.3	300.155397	2	b3	102557	10713918	27301	26.6
EGLELPEDEEEK	sp|P07900|HS90A_HUMAN	11.1	300.155397	2	b3	312483	24843084	80074	26.86
EGLELPEDEEEK	sp|P07900|HS90A_HUMAN	11.2	300.155397	2	b3	432417	37186932	95640	25.99
EGLELPEDEEEK	sp|P07900|HS90A_HUMAN	11.3	300.155397	2	b3	259749	20369778	52517	26.28
EGLELPEDEEEK	sp|P07900|HS90A_HUMAN	12.1	300.155397	2	b3	251167	19038724	46637	27.85
EGLELPEDEEEK	sp|P07900|HS90A_HUMAN	12.2	300.155397	2	b3	372408	31283216	97847	26.22
EGLELPEDEEEK	sp|P07900|HS90A_HUMAN	13.1	300.155397	2	b3	377029	29403524	56752	26.68
EGLELPEDEEEK	sp|P07900|HS90A_HUMAN	13.2	300.155397	2	b3	712196	88319024	202351	25.37
EGLELPEDEEEK	sp|P07900|HS90A_HUMAN	13.3	300.155397	2	b3	436152	50573264	137613	26.88
EGLELPEDEEEK	sp|P07900|HS90A_HUMAN	14.1	300.155397	2	b3	786277	100423640	221322	25.87
EGLELPEDEEEK	sp|P07900|HS90A_HUMAN	14.3	300.155397	2	b3	182309	17717646	33403	25.98
EGLELPEDEEEK	sp|P07900|HS90A_HUMAN	15.1	300.155397	2	b3	377029	29403524	56752	26.68
EGLELPEDEEEK	sp|P07900|HS90A_HUMAN	15.2	300.155397	2	b3	442758	57101368	95192	25.29
EGLELPEDEEEK	sp|P07900|HS90A_HUMAN	15.3	300.155397	2	b3	397568	39659048	91315	26.42
EGLELPEDEEEK	sp|P07900|HS90A_HUMAN	16.1	300.155397	2	b3	486606	42934712	113919	26.65
EGLELPEDEEEK	sp|P07900|HS90A_HUMAN	16.3	300.155397	2	b3	192282	16960212	61759	25.98
EGLELPEDEEEK	sp|P07900|HS90A_HUMAN	17.1	300.155397	2	b3	411353	35976632	105593	28
EGLELPEDEEEK	sp|P07900|HS90A_HUMAN	17.1r	300.155397	2	b3	347927	30109624	91218	27.15
EGLELPEDEEEK	sp|P07900|HS90A_HUMAN	18.1	300.155397	2	b3	426972	35232464	91952	27.58
EGLELPEDEEEK	sp|P07900|HS90A_HUMAN	18.2	300.155397	2	b3	617705	71577024	137213	25.49
EGLELPEDEEEK	sp|P07900|HS90A_HUMAN	18.2_TR2	300.155397	2	b3	193675	23255412	37991	25.66
EGLELPEDEEEK	sp|P07900|HS90A_HUMAN	19.1	300.155397	2	b3	217962	17297160	45894	27.28
EGLELPEDEEEK	sp|P07900|HS90A_HUMAN	19.2	300.155397	2	b3	235967	20568456	36473	26.43
EGLELPEDEEEK	sp|P07900|HS90A_HUMAN	20.1	300.155397	2	b3	214655	17206136	55250	27.34
EGLELPEDEEEK	sp|P07900|HS90A_HUMAN	21.2	300.155397	2	b3	160008	12870330	28670	26.86
EGLELPEDEEEK	sp|P07900|HS90A_HUMAN	22.2	300.155397	2	b3	172965	10963266	17086	26.47
EGLELPEDEEEK	sp|P07900|HS90A_HUMAN	pool	300.155397	2	b3	858222	102283672	249814	25.61
EGLELPEDEEEK	sp|P07900|HS90A_HUMAN	1.3	429.19799	2	b4	463555	50464164	59771	26.03
EGLELPEDEEEK	sp|P07900|HS90A_HUMAN	2.3	429.19799	2	b4	178233	17970400	29648	26.43
EGLELPEDEEEK	sp|P07900|HS90A_HUMAN	3.3	429.19799	2	b4	435839	40537304	56286	26.17
EGLELPEDEEEK	sp|P07900|HS90A_HUMAN	4.3	429.19799	2	b4	150776	13619554	29660	26.84
EGLELPEDEEEK	sp|P07900|HS90A_HUMAN	5.3	429.19799	2	b4	308282	41191616	77164	25.64
EGLELPEDEEEK	sp|P07900|HS90A_HUMAN	6.3	429.19799	2	b4	120845	10847928	18071	26.76
EGLELPEDEEEK	sp|P07900|HS90A_HUMAN	7.3	429.19799	2	b4	477932	57340328	125690	26.14
EGLELPEDEEEK	sp|P07900|HS90A_HUMAN	8.3	429.19799	2	b4	158058	15121165	18780	26.41
EGLELPEDEEEK	sp|P07900|HS90A_HUMAN	9.2	429.19799	2	b4	377035	50943852	88823	25.93
EGLELPEDEEEK	sp|P07900|HS90A_HUMAN	9.3	429.19799	2	b4	292190	27318300	26607	26.6
EGLELPEDEEEK	sp|P07900|HS90A_HUMAN	10.2	429.19799	2	b4	145547	17296366	29097	25.48
EGLELPEDEEEK	sp|P07900|HS90A_HUMAN	10.3	429.19799	2	b4	93981	10713918	27680	26.65
EGLELPEDEEEK	sp|P07900|HS90A_HUMAN	11.1	429.19799	2	b4	287998	24843084	49100	26.83
EGLELPEDEEEK	sp|P07900|HS90A_HUMAN	11.2	429.19799	2	b4	376609	37186932	99748	25.97
EGLELPEDEEEK	sp|P07900|HS90A_HUMAN	11.3	429.19799	2	b4	221050	20369778	38575	26.27
EGLELPEDEEEK	sp|P07900|HS90A_HUMAN	12.1	429.19799	2	b4	221607	19038724	31111	27.86
EGLELPEDEEEK	sp|P07900|HS90A_HUMAN	12.2	429.19799	2	b4	340437	31283216	51527	26.23
EGLELPEDEEEK	sp|P07900|HS90A_HUMAN	13.1	429.19799	2	b4	326126	29403524	48166	26.72
EGLELPEDEEEK	sp|P07900|HS90A_HUMAN	13.2	429.19799	2	b4	644409	88319024	168172	25.39
EGLELPEDEEEK	sp|P07900|HS90A_HUMAN	13.3	429.19799	2	b4	416705	50573264	84764	26.91
EGLELPEDEEEK	sp|P07900|HS90A_HUMAN	14.1	429.19799	2	b4	710151	100423640	153254	25.86
EGLELPEDEEEK	sp|P07900|HS90A_HUMAN	14.3	429.19799	2	b4	140006	17717646	27871	25.92
EGLELPEDEEEK	sp|P07900|HS90A_HUMAN	15.1	429.19799	2	b4	326126	29403524	48166	26.72
EGLELPEDEEEK	sp|P07900|HS90A_HUMAN	15.2	429.19799	2	b4	395196	57101368	85664	25.33
EGLELPEDEEEK	sp|P07900|HS90A_HUMAN	15.3	429.19799	2	b4	369024	39659048	76971	26.43
EGLELPEDEEEK	sp|P07900|HS90A_HUMAN	16.1	429.19799	2	b4	433100	42934712	75780	26.62
EGLELPEDEEEK	sp|P07900|HS90A_HUMAN	16.3	429.19799	2	b4	164059	16960212	33283	25.98
EGLELPEDEEEK	sp|P07900|HS90A_HUMAN	17.1	429.19799	2	b4	370820	35976632	71282	28.02
EGLELPEDEEEK	sp|P07900|HS90A_HUMAN	17.1r	429.19799	2	b4	329646	30109624	64304	27.11
EGLELPEDEEEK	sp|P07900|HS90A_HUMAN	18.1	429.19799	2	b4	377855	35232464	61925	27.58
EGLELPEDEEEK	sp|P07900|HS90A_HUMAN	18.2	429.19799	2	b4	561797	71577024	99758	25.51
EGLELPEDEEEK	sp|P07900|HS90A_HUMAN	18.2_TR2	429.19799	2	b4	168687	23255412	25930	25.74
EGLELPEDEEEK	sp|P07900|HS90A_HUMAN	19.1	429.19799	2	b4	191627	17297160	19912	27.28
EGLELPEDEEEK	sp|P07900|HS90A_HUMAN	19.2	429.19799	2	b4	213675	20568456	32060	26.42
EGLELPEDEEEK	sp|P07900|HS90A_HUMAN	20.1	429.19799	2	b4	188219	17206136	32355	27.31
EGLELPEDEEEK	sp|P07900|HS90A_HUMAN	21.2	429.19799	2	b4	134877	12870330	17583	26.83
EGLELPEDEEEK	sp|P07900|HS90A_HUMAN	22.2	429.19799	2	b4	130260	10963266	15259	26.47
EGLELPEDEEEK	sp|P07900|HS90A_HUMAN	pool	429.19799	2	b4	764594	102283672	173280	25.59
EGLELPEDEEEK	sp|P07900|HS90A_HUMAN	1.3	988.446947	2	y8	325875	50464164	39255	26.01
EGLELPEDEEEK	sp|P07900|HS90A_HUMAN	2.3	988.446947	2	y8	119284	17970400	21029	26.45
EGLELPEDEEEK	sp|P07900|HS90A_HUMAN	3.3	988.446947	2	y8	297174	40537304	48451	26.17
EGLELPEDEEEK	sp|P07900|HS90A_HUMAN	4.3	988.446947	2	y8	99343	13619554	8044	26.83
EGLELPEDEEEK	sp|P07900|HS90A_HUMAN	5.3	988.446947	2	y8	200840	41191616	49876	25.66
EGLELPEDEEEK	sp|P07900|HS90A_HUMAN	6.3	988.446947	2	y8	86031	10847928	11316	26.78
EGLELPEDEEEK	sp|P07900|HS90A_HUMAN	7.3	988.446947	2	y8	318603	57340328	68478	26.14
EGLELPEDEEEK	sp|P07900|HS90A_HUMAN	8.3	988.446947	2	y8	102892	15121165	16832	26.41
EGLELPEDEEEK	sp|P07900|HS90A_HUMAN	9.2	988.446947	2	y8	262506	50943852	50761	25.88
EGLELPEDEEEK	sp|P07900|HS90A_HUMAN	9.3	988.446947	2	y8	203219	27318300	28893	26.61
EGLELPEDEEEK	sp|P07900|HS90A_HUMAN	10.2	988.446947	2	y8	98195	17296366	21071	25.49
EGLELPEDEEEK	sp|P07900|HS90A_HUMAN	10.3	988.446947	2	y8	64479	10713918	17373	26.64
EGLELPEDEEEK	sp|P07900|HS90A_HUMAN	11.1	988.446947	2	y8	206838	24843084	27053	26.83
EGLELPEDEEEK	sp|P07900|HS90A_HUMAN	11.2	988.446947	2	y8	271773	37186932	54606	25.97
EGLELPEDEEEK	sp|P07900|HS90A_HUMAN	11.3	988.446947	2	y8	168864	20369778	27303	26.27
EGLELPEDEEEK	sp|P07900|HS90A_HUMAN	12.1	988.446947	2	y8	145247	19038724	22786	27.86
EGLELPEDEEEK	sp|P07900|HS90A_HUMAN	12.2	988.446947	2	y8	249093	31283216	47636	26.25
EGLELPEDEEEK	sp|P07900|HS90A_HUMAN	13.1	988.446947	2	y8	245396	29403524	33304	26.68
EGLELPEDEEEK	sp|P07900|HS90A_HUMAN	13.2	988.446947	2	y8	462570	88319024	84021	25.37
EGLELPEDEEEK	sp|P07900|HS90A_HUMAN	13.3	988.446947	2	y8	284518	50573264	48995	26.93
EGLELPEDEEEK	sp|P07900|HS90A_HUMAN	14.1	988.446947	2	y8	484476	100423640	94643	25.86
EGLELPEDEEEK	sp|P07900|HS90A_HUMAN	14.3	988.446947	2	y8	100847	17717646	15098	25.97
EGLELPEDEEEK	sp|P07900|HS90A_HUMAN	15.1	988.446947	2	y8	245396	29403524	33304	26.68
EGLELPEDEEEK	sp|P07900|HS90A_HUMAN	15.2	988.446947	2	y8	269147	57101368	61043	25.27
EGLELPEDEEEK	sp|P07900|HS90A_HUMAN	15.3	988.446947	2	y8	231094	39659048	44109	26.42
EGLELPEDEEEK	sp|P07900|HS90A_HUMAN	16.1	988.446947	2	y8	298553	42934712	44277	26.62
EGLELPEDEEEK	sp|P07900|HS90A_HUMAN	16.3	988.446947	2	y8	129756	16960212	21452	25.94
EGLELPEDEEEK	sp|P07900|HS90A_HUMAN	17.1	988.446947	2	y8	261092	35976632	44391	27.99
EGLELPEDEEEK	sp|P07900|HS90A_HUMAN	17.1r	988.446947	2	y8	229869	30109624	31295	27.1
EGLELPEDEEEK	sp|P07900|HS90A_HUMAN	18.1	988.446947	2	y8	266530	35232464	27393	27.6
EGLELPEDEEEK	sp|P07900|HS90A_HUMAN	18.2	988.446947	2	y8	397616	71577024	65558	25.49
EGLELPEDEEEK	sp|P07900|HS90A_HUMAN	18.2_TR2	988.446947	2	y8	120473	23255412	21692	25.64
EGLELPEDEEEK	sp|P07900|HS90A_HUMAN	19.1	988.446947	2	y8	130374	17297160	17112	27.28
EGLELPEDEEEK	sp|P07900|HS90A_HUMAN	19.2	988.446947	2	y8	131427	20568456	18236	26.42
EGLELPEDEEEK	sp|P07900|HS90A_HUMAN	20.1	988.446947	2	y8	128790	17206136	18993	27.31
EGLELPEDEEEK	sp|P07900|HS90A_HUMAN	21.2	988.446947	2	y8	90730	12870330	11317	26.85
EGLELPEDEEEK	sp|P07900|HS90A_HUMAN	22.2	988.446947	2	y8	81905	10963266	13955	26.45
EGLELPEDEEEK	sp|P07900|HS90A_HUMAN	pool	988.446947	2	y8	520553	102283672	104098	25.61
EGLELPEDEEEK	sp|P07900|HS90A_HUMAN	1.3	875.362883	2	y7	2069684	50464164	245677	26.03
EGLELPEDEEEK	sp|P07900|HS90A_HUMAN	2.3	875.362883	2	y7	782374	17970400	97679	26.43
EGLELPEDEEEK	sp|P07900|HS90A_HUMAN	3.3	875.362883	2	y7	1877424	40537304	306126	26.19
EGLELPEDEEEK	sp|P07900|HS90A_HUMAN	4.3	875.362883	2	y7	722286	13619554	100929	26.85
EGLELPEDEEEK	sp|P07900|HS90A_HUMAN	5.3	875.362883	2	y7	1342597	41191616	281902	25.65
EGLELPEDEEEK	sp|P07900|HS90A_HUMAN	6.3	875.362883	2	y7	547928	10847928	42518	26.8
EGLELPEDEEEK	sp|P07900|HS90A_HUMAN	7.3	875.362883	2	y7	2295534	57340328	467380	26.14
EGLELPEDEEEK	sp|P07900|HS90A_HUMAN	8.3	875.362883	2	y7	659210	15121165	87340	26.39
EGLELPEDEEEK	sp|P07900|HS90A_HUMAN	9.2	875.362883	2	y7	1691090	50943852	327650	25.92
EGLELPEDEEEK	sp|P07900|HS90A_HUMAN	9.3	875.362883	2	y7	1294039	27318300	168813	26.6
EGLELPEDEEEK	sp|P07900|HS90A_HUMAN	10.2	875.362883	2	y7	708053	17296366	104861	25.53
EGLELPEDEEEK	sp|P07900|HS90A_HUMAN	10.3	875.362883	2	y7	428560	10713918	89189	26.69
EGLELPEDEEEK	sp|P07900|HS90A_HUMAN	11.1	875.362883	2	y7	1328697	24843084	222211	26.83
EGLELPEDEEEK	sp|P07900|HS90A_HUMAN	11.2	875.362883	2	y7	1614865	37186932	361226	25.99
EGLELPEDEEEK	sp|P07900|HS90A_HUMAN	11.3	875.362883	2	y7	1040699	20369778	147120	26.27
EGLELPEDEEEK	sp|P07900|HS90A_HUMAN	12.1	875.362883	2	y7	991447	19038724	167668	27.85
EGLELPEDEEEK	sp|P07900|HS90A_HUMAN	12.2	875.362883	2	y7	1624681	31283216	262222	26.23
EGLELPEDEEEK	sp|P07900|HS90A_HUMAN	13.1	875.362883	2	y7	1520129	29403524	186151	26.68
EGLELPEDEEEK	sp|P07900|HS90A_HUMAN	13.2	875.362883	2	y7	2993445	88319024	587527	25.36
EGLELPEDEEEK	sp|P07900|HS90A_HUMAN	13.3	875.362883	2	y7	1954178	50573264	289349	26.88
EGLELPEDEEEK	sp|P07900|HS90A_HUMAN	14.1	875.362883	2	y7	3165982	100423640	683034	25.86
EGLELPEDEEEK	sp|P07900|HS90A_HUMAN	14.3	875.362883	2	y7	661525	17717646	97271	25.91
EGLELPEDEEEK	sp|P07900|HS90A_HUMAN	15.1	875.362883	2	y7	1520129	29403524	186151	26.68
EGLELPEDEEEK	sp|P07900|HS90A_HUMAN	15.2	875.362883	2	y7	1786143	57101368	393994	25.25
EGLELPEDEEEK	sp|P07900|HS90A_HUMAN	15.3	875.362883	2	y7	1742440	39659048	308229	26.44
EGLELPEDEEEK	sp|P07900|HS90A_HUMAN	16.1	875.362883	2	y7	1989650	42934712	287323	26.64
EGLELPEDEEEK	sp|P07900|HS90A_HUMAN	16.3	875.362883	2	y7	717102	16960212	120490	25.98
EGLELPEDEEEK	sp|P07900|HS90A_HUMAN	17.1	875.362883	2	y7	1716765	35976632	301342	28
EGLELPEDEEEK	sp|P07900|HS90A_HUMAN	17.1r	875.362883	2	y7	1484531	30109624	271429	27.1
EGLELPEDEEEK	sp|P07900|HS90A_HUMAN	18.1	875.362883	2	y7	1713010	35232464	276975	27.6
EGLELPEDEEEK	sp|P07900|HS90A_HUMAN	18.2	875.362883	2	y7	2412332	71577024	428610	25.51
EGLELPEDEEEK	sp|P07900|HS90A_HUMAN	18.2_TR2	875.362883	2	y7	770964	23255412	119570	25.66
EGLELPEDEEEK	sp|P07900|HS90A_HUMAN	19.1	875.362883	2	y7	896385	17297160	95158	27.28
EGLELPEDEEEK	sp|P07900|HS90A_HUMAN	19.2	875.362883	2	y7	951052	20568456	127626	26.42
EGLELPEDEEEK	sp|P07900|HS90A_HUMAN	20.1	875.362883	2	y7	869485	17206136	132873	27.32
EGLELPEDEEEK	sp|P07900|HS90A_HUMAN	21.2	875.362883	2	y7	600175	12870330	87476	26.86
EGLELPEDEEEK	sp|P07900|HS90A_HUMAN	22.2	875.362883	2	y7	611032	10963266	52646	26.44
EGLELPEDEEEK	sp|P07900|HS90A_HUMAN	pool	875.362883	2	y7	3302233	102283672	719619	25.59
VVSEDFLQDVSASTK	sp|P09874|PARP1_HUMAN	1.3	948.499651	2	y9	16192	1035720	4996	41.67
VVSEDFLQDVSASTK	sp|P09874|PARP1_HUMAN	2.3	948.499651	2	y9	7325	416805	2222	42.43
VVSEDFLQDVSASTK	sp|P09874|PARP1_HUMAN	3.3	948.499651	2	y9	9908	632747	2573	41.89
VVSEDFLQDVSASTK	sp|P09874|PARP1_HUMAN	4.3	948.499651	2	y9	3722	191750	500	42.69
VVSEDFLQDVSASTK	sp|P09874|PARP1_HUMAN	5.3	948.499651	2	y9	14158	723405	5720	41.73
VVSEDFLQDVSASTK	sp|P09874|PARP1_HUMAN	6.3	948.499651	2	y9	3370	174348	981	42.28
VVSEDFLQDVSASTK	sp|P09874|PARP1_HUMAN	7.3	948.499651	2	y9	23697	1321001	7064	41.84
VVSEDFLQDVSASTK	sp|P09874|PARP1_HUMAN	8.3	948.499651	2	y9	7681	451854	0	42.04
VVSEDFLQDVSASTK	sp|P09874|PARP1_HUMAN	9.2	948.499651	2	y9	15771	965055	6494	42.06
VVSEDFLQDVSASTK	sp|P09874|PARP1_HUMAN	9.3	948.499651	2	y9	14429	782140	4587	42.1
VVSEDFLQDVSASTK	sp|P09874|PARP1_HUMAN	10.2	948.499651	2	y9	24942	1400940	2880	41.78
VVSEDFLQDVSASTK	sp|P09874|PARP1_HUMAN	10.3	948.499651	2	y9	13895	790333	1755	42.38
VVSEDFLQDVSASTK	sp|P09874|PARP1_HUMAN	11.1	948.499651	2	y9	13342	729187	1204	42.93
VVSEDFLQDVSASTK	sp|P09874|PARP1_HUMAN	11.2	948.499651	2	y9	21803	1342587	2135	41.86
VVSEDFLQDVSASTK	sp|P09874|PARP1_HUMAN	11.3	948.499651	2	y9	19737	1145706	6610	41.89
VVSEDFLQDVSASTK	sp|P09874|PARP1_HUMAN	12.1	948.499651	2	y9	11094	606459	1531	43.01
VVSEDFLQDVSASTK	sp|P09874|PARP1_HUMAN	12.2	948.499651	2	y9	14506	850017	3182	42.08
VVSEDFLQDVSASTK	sp|P09874|PARP1_HUMAN	13.1	948.499651	2	y9	15261	915091	1116	42.47
VVSEDFLQDVSASTK	sp|P09874|PARP1_HUMAN	13.2	948.499651	2	y9	29561	1732707	3349	41.47
VVSEDFLQDVSASTK	sp|P09874|PARP1_HUMAN	13.3	948.499651	2	y9	23151	1195818	2335	41.72
VVSEDFLQDVSASTK	sp|P09874|PARP1_HUMAN	14.1	948.499651	2	y9	40661	2884048	10060	41.76
VVSEDFLQDVSASTK	sp|P09874|PARP1_HUMAN	14.3	948.499651	2	y9	11680	764235	4266	41.6
VVSEDFLQDVSASTK	sp|P09874|PARP1_HUMAN	15.1	948.499651	2	y9	13417	805976	31	43.17
VVSEDFLQDVSASTK	sp|P09874|PARP1_HUMAN	15.2	948.499651	2	y9	20718	1260413	3940	41.08
VVSEDFLQDVSASTK	sp|P09874|PARP1_HUMAN	15.3	948.499651	2	y9	17251	934339	2379	42.28
VVSEDFLQDVSASTK	sp|P09874|PARP1_HUMAN	16.1	948.499651	2	y9	19022	1141043	722	42.62
VVSEDFLQDVSASTK	sp|P09874|PARP1_HUMAN	16.3	948.499651	2	y9	14056	755148	2555	41.67
VVSEDFLQDVSASTK	sp|P09874|PARP1_HUMAN	17.1	948.499651	2	y9	18590	936604	2899	43.32
VVSEDFLQDVSASTK	sp|P09874|PARP1_HUMAN	17.1r	948.499651	2	y9	18156	1052978	1056	42.6
VVSEDFLQDVSASTK	sp|P09874|PARP1_HUMAN	18.1	948.499651	2	y9	13705	792878	5906	42.88
VVSEDFLQDVSASTK	sp|P09874|PARP1_HUMAN	18.2	948.499651	2	y9	23196	1421667	3220	41.45
VVSEDFLQDVSASTK	sp|P09874|PARP1_HUMAN	18.2_TR2	948.499651	2	y9	12166	726027	3106	41.97
VVSEDFLQDVSASTK	sp|P09874|PARP1_HUMAN	19.1	948.499651	2	y9	19312	1073653	2674	42.99
VVSEDFLQDVSASTK	sp|P09874|PARP1_HUMAN	19.2	948.499651	2	y9	6759	370348	308	42.15
VVSEDFLQDVSASTK	sp|P09874|PARP1_HUMAN	20.1	948.499651	2	y9	11010	652866	127	43.04
VVSEDFLQDVSASTK	sp|P09874|PARP1_HUMAN	21.2	948.499651	2	y9	4983	285733	2118	42.26
VVSEDFLQDVSASTK	sp|P09874|PARP1_HUMAN	22.2	948.499651	2	y9	4863	283546	2276	42.12
VVSEDFLQDVSASTK	sp|P09874|PARP1_HUMAN	pool	948.499651	2	y9	42007	2330198	5017	41.58
VVSEDFLQDVSASTK	sp|P09874|PARP1_HUMAN	1.3	835.415587	2	y8	25713	1035720	6693	41.67
VVSEDFLQDVSASTK	sp|P09874|PARP1_HUMAN	2.3	835.415587	2	y8	11616	416805	2655	42.43
VVSEDFLQDVSASTK	sp|P09874|PARP1_HUMAN	3.3	835.415587	2	y8	17571	632747	1969	41.86
VVSEDFLQDVSASTK	sp|P09874|PARP1_HUMAN	4.3	835.415587	2	y8	5348	191750	505	42.69
VVSEDFLQDVSASTK	sp|P09874|PARP1_HUMAN	5.3	835.415587	2	y8	17846	723405	6717	41.71
VVSEDFLQDVSASTK	sp|P09874|PARP1_HUMAN	6.3	835.415587	2	y8	5456	174348	0	42.3
VVSEDFLQDVSASTK	sp|P09874|PARP1_HUMAN	7.3	835.415587	2	y8	34843	1321001	4862	41.82
VVSEDFLQDVSASTK	sp|P09874|PARP1_HUMAN	8.3	835.415587	2	y8	12501	451854	0	42.06
VVSEDFLQDVSASTK	sp|P09874|PARP1_HUMAN	9.2	835.415587	2	y8	26038	965055	7848	42.06
VVSEDFLQDVSASTK	sp|P09874|PARP1_HUMAN	9.3	835.415587	2	y8	22501	782140	4966	42.12
VVSEDFLQDVSASTK	sp|P09874|PARP1_HUMAN	10.2	835.415587	2	y8	37002	1400940	9186	41.76
VVSEDFLQDVSASTK	sp|P09874|PARP1_HUMAN	10.3	835.415587	2	y8	26472	790333	1595	42.36
VVSEDFLQDVSASTK	sp|P09874|PARP1_HUMAN	11.1	835.415587	2	y8	21053	729187	917	42.95
VVSEDFLQDVSASTK	sp|P09874|PARP1_HUMAN	11.2	835.415587	2	y8	36004	1342587	6599	41.84
VVSEDFLQDVSASTK	sp|P09874|PARP1_HUMAN	11.3	835.415587	2	y8	31992	1145706	5652	41.86
VVSEDFLQDVSASTK	sp|P09874|PARP1_HUMAN	12.1	835.415587	2	y8	18162	606459	3062	43.01
VVSEDFLQDVSASTK	sp|P09874|PARP1_HUMAN	12.2	835.415587	2	y8	23053	850017	3572	42.06
VVSEDFLQDVSASTK	sp|P09874|PARP1_HUMAN	13.1	835.415587	2	y8	24118	915091	2147	42.47
VVSEDFLQDVSASTK	sp|P09874|PARP1_HUMAN	13.2	835.415587	2	y8	47428	1732707	12499	41.47
VVSEDFLQDVSASTK	sp|P09874|PARP1_HUMAN	13.3	835.415587	2	y8	33828	1195818	4805	41.76
VVSEDFLQDVSASTK	sp|P09874|PARP1_HUMAN	14.1	835.415587	2	y8	69744	2884048	15502	41.76
VVSEDFLQDVSASTK	sp|P09874|PARP1_HUMAN	14.3	835.415587	2	y8	24419	764235	4399	41.6
VVSEDFLQDVSASTK	sp|P09874|PARP1_HUMAN	15.1	835.415587	2	y8	20934	805976	2697	43.17
VVSEDFLQDVSASTK	sp|P09874|PARP1_HUMAN	15.2	835.415587	2	y8	32290	1260413	5176	41.04
VVSEDFLQDVSASTK	sp|P09874|PARP1_HUMAN	15.3	835.415587	2	y8	26463	934339	5867	42.3
VVSEDFLQDVSASTK	sp|P09874|PARP1_HUMAN	16.1	835.415587	2	y8	29648	1141043	3358	42.6
VVSEDFLQDVSASTK	sp|P09874|PARP1_HUMAN	16.3	835.415587	2	y8	23330	755148	2578	41.67
VVSEDFLQDVSASTK	sp|P09874|PARP1_HUMAN	17.1	835.415587	2	y8	29765	936604	645	43.32
VVSEDFLQDVSASTK	sp|P09874|PARP1_HUMAN	17.1r	835.415587	2	y8	27488	1052978	4153	42.58
VVSEDFLQDVSASTK	sp|P09874|PARP1_HUMAN	18.1	835.415587	2	y8	22943	792878	1706	42.93
VVSEDFLQDVSASTK	sp|P09874|PARP1_HUMAN	18.2	835.415587	2	y8	39439	1421667	8689	41.43
VVSEDFLQDVSASTK	sp|P09874|PARP1_HUMAN	18.2_TR2	835.415587	2	y8	24072	726027	4037	41.95
VVSEDFLQDVSASTK	sp|P09874|PARP1_HUMAN	19.1	835.415587	2	y8	29144	1073653	691	42.97
VVSEDFLQDVSASTK	sp|P09874|PARP1_HUMAN	19.2	835.415587	2	y8	10111	370348	995	42.1
VVSEDFLQDVSASTK	sp|P09874|PARP1_HUMAN	20.1	835.415587	2	y8	16822	652866	1553	43.04
VVSEDFLQDVSASTK	sp|P09874|PARP1_HUMAN	21.2	835.415587	2	y8	8726	285733	2829	42.23
VVSEDFLQDVSASTK	sp|P09874|PARP1_HUMAN	22.2	835.415587	2	y8	8049	283546	704	42.12
VVSEDFLQDVSASTK	sp|P09874|PARP1_HUMAN	pool	835.415587	2	y8	62081	2330198	17181	41.58
VVSEDFLQDVSASTK	sp|P09874|PARP1_HUMAN	1.3	707.35701	2	y7	20210	1035720	10711	41.67
VVSEDFLQDVSASTK	sp|P09874|PARP1_HUMAN	2.3	707.35701	2	y7	8705	416805	3427	42.41
VVSEDFLQDVSASTK	sp|P09874|PARP1_HUMAN	3.3	707.35701	2	y7	15046	632747	3000	41.86
VVSEDFLQDVSASTK	sp|P09874|PARP1_HUMAN	4.3	707.35701	2	y7	4558	191750	527	42.67
VVSEDFLQDVSASTK	sp|P09874|PARP1_HUMAN	5.3	707.35701	2	y7	15319	723405	7115	41.71
VVSEDFLQDVSASTK	sp|P09874|PARP1_HUMAN	6.3	707.35701	2	y7	4550	174348	684	42.28
VVSEDFLQDVSASTK	sp|P09874|PARP1_HUMAN	7.3	707.35701	2	y7	33163	1321001	11830	41.82
VVSEDFLQDVSASTK	sp|P09874|PARP1_HUMAN	8.3	707.35701	2	y7	10285	451854	0	42.04
VVSEDFLQDVSASTK	sp|P09874|PARP1_HUMAN	9.2	707.35701	2	y7	21587	965055	8357	42.04
VVSEDFLQDVSASTK	sp|P09874|PARP1_HUMAN	9.3	707.35701	2	y7	19042	782140	5869	42.1
VVSEDFLQDVSASTK	sp|P09874|PARP1_HUMAN	10.2	707.35701	2	y7	32642	1400940	13040	41.76
VVSEDFLQDVSASTK	sp|P09874|PARP1_HUMAN	10.3	707.35701	2	y7	18899	790333	4450	42.34
VVSEDFLQDVSASTK	sp|P09874|PARP1_HUMAN	11.1	707.35701	2	y7	16032	729187	1818	42.93
VVSEDFLQDVSASTK	sp|P09874|PARP1_HUMAN	11.2	707.35701	2	y7	28773	1342587	3060	41.84
VVSEDFLQDVSASTK	sp|P09874|PARP1_HUMAN	11.3	707.35701	2	y7	24503	1145706	4588	41.86
VVSEDFLQDVSASTK	sp|P09874|PARP1_HUMAN	12.1	707.35701	2	y7	14755	606459	4499	43.01
VVSEDFLQDVSASTK	sp|P09874|PARP1_HUMAN	12.2	707.35701	2	y7	18967	850017	5371	42.08
VVSEDFLQDVSASTK	sp|P09874|PARP1_HUMAN	13.1	707.35701	2	y7	19219	915091	4885	42.47
VVSEDFLQDVSASTK	sp|P09874|PARP1_HUMAN	13.2	707.35701	2	y7	38926	1732707	14504	41.47
VVSEDFLQDVSASTK	sp|P09874|PARP1_HUMAN	13.3	707.35701	2	y7	29656	1195818	8364	41.74
VVSEDFLQDVSASTK	sp|P09874|PARP1_HUMAN	14.1	707.35701	2	y7	55406	2884048	16557	41.76
VVSEDFLQDVSASTK	sp|P09874|PARP1_HUMAN	14.3	707.35701	2	y7	15840	764235	6257	41.6
VVSEDFLQDVSASTK	sp|P09874|PARP1_HUMAN	15.1	707.35701	2	y7	17567	805976	4841	43.17
VVSEDFLQDVSASTK	sp|P09874|PARP1_HUMAN	15.2	707.35701	2	y7	28410	1260413	7131	41.06
VVSEDFLQDVSASTK	sp|P09874|PARP1_HUMAN	15.3	707.35701	2	y7	20218	934339	6957	42.28
VVSEDFLQDVSASTK	sp|P09874|PARP1_HUMAN	16.1	707.35701	2	y7	22226	1141043	3961	42.62
VVSEDFLQDVSASTK	sp|P09874|PARP1_HUMAN	16.3	707.35701	2	y7	14683	755148	2870	41.69
VVSEDFLQDVSASTK	sp|P09874|PARP1_HUMAN	17.1	707.35701	2	y7	22950	936604	2800	43.32
VVSEDFLQDVSASTK	sp|P09874|PARP1_HUMAN	17.1r	707.35701	2	y7	24003	1052978	3693	42.58
VVSEDFLQDVSASTK	sp|P09874|PARP1_HUMAN	18.1	707.35701	2	y7	16271	792878	2096	42.93
VVSEDFLQDVSASTK	sp|P09874|PARP1_HUMAN	18.2	707.35701	2	y7	31857	1421667	3144	41.45
VVSEDFLQDVSASTK	sp|P09874|PARP1_HUMAN	18.2_TR2	707.35701	2	y7	16920	726027	1987	41.97
VVSEDFLQDVSASTK	sp|P09874|PARP1_HUMAN	19.1	707.35701	2	y7	23911	1073653	4098	42.97
VVSEDFLQDVSASTK	sp|P09874|PARP1_HUMAN	19.2	707.35701	2	y7	9210	370348	1683	42.12
VVSEDFLQDVSASTK	sp|P09874|PARP1_HUMAN	20.1	707.35701	2	y7	13544	652866	2243	43.06
VVSEDFLQDVSASTK	sp|P09874|PARP1_HUMAN	21.2	707.35701	2	y7	7236	285733	2679	42.23
VVSEDFLQDVSASTK	sp|P09874|PARP1_HUMAN	22.2	707.35701	2	y7	6058	283546	1708	42.08
VVSEDFLQDVSASTK	sp|P09874|PARP1_HUMAN	pool	707.35701	2	y7	50221	2330198	13213	41.6
VVSEDFLQDVSASTK	sp|P09874|PARP1_HUMAN	1.3	493.261653	2	y5	21825	1035720	5344	41.67
VVSEDFLQDVSASTK	sp|P09874|PARP1_HUMAN	2.3	493.261653	2	y5	10291	416805	3858	42.43
VVSEDFLQDVSASTK	sp|P09874|PARP1_HUMAN	3.3	493.261653	2	y5	15526	632747	1142	41.86
VVSEDFLQDVSASTK	sp|P09874|PARP1_HUMAN	4.3	493.261653	2	y5	5276	191750	1001	42.65
VVSEDFLQDVSASTK	sp|P09874|PARP1_HUMAN	5.3	493.261653	2	y5	18649	723405	9576	41.73
VVSEDFLQDVSASTK	sp|P09874|PARP1_HUMAN	6.3	493.261653	2	y5	4131	174348	1183	42.3
VVSEDFLQDVSASTK	sp|P09874|PARP1_HUMAN	7.3	493.261653	2	y5	33898	1321001	4637	41.82
VVSEDFLQDVSASTK	sp|P09874|PARP1_HUMAN	8.3	493.261653	2	y5	11867	451854	0	42.04
VVSEDFLQDVSASTK	sp|P09874|PARP1_HUMAN	9.2	493.261653	2	y5	21552	965055	8894	42.04
VVSEDFLQDVSASTK	sp|P09874|PARP1_HUMAN	9.3	493.261653	2	y5	19251	782140	4145	42.08
VVSEDFLQDVSASTK	sp|P09874|PARP1_HUMAN	10.2	493.261653	2	y5	36754	1400940	9226	41.76
VVSEDFLQDVSASTK	sp|P09874|PARP1_HUMAN	10.3	493.261653	2	y5	20502	790333	2196	42.36
VVSEDFLQDVSASTK	sp|P09874|PARP1_HUMAN	11.1	493.261653	2	y5	17325	729187	4189	42.95
VVSEDFLQDVSASTK	sp|P09874|PARP1_HUMAN	11.2	493.261653	2	y5	34954	1342587	6271	41.84
VVSEDFLQDVSASTK	sp|P09874|PARP1_HUMAN	11.3	493.261653	2	y5	27971	1145706	4395	41.86
VVSEDFLQDVSASTK	sp|P09874|PARP1_HUMAN	12.1	493.261653	2	y5	15128	606459	2697	43.01
VVSEDFLQDVSASTK	sp|P09874|PARP1_HUMAN	12.2	493.261653	2	y5	22072	850017	5371	42.06
VVSEDFLQDVSASTK	sp|P09874|PARP1_HUMAN	13.1	493.261653	2	y5	22274	915091	2685	42.47
VVSEDFLQDVSASTK	sp|P09874|PARP1_HUMAN	13.2	493.261653	2	y5	45414	1732707	12151	41.45
VVSEDFLQDVSASTK	sp|P09874|PARP1_HUMAN	13.3	493.261653	2	y5	31432	1195818	6482	41.72
VVSEDFLQDVSASTK	sp|P09874|PARP1_HUMAN	14.1	493.261653	2	y5	64123	2884048	19655	41.76
VVSEDFLQDVSASTK	sp|P09874|PARP1_HUMAN	14.3	493.261653	2	y5	22234	764235	6923	41.58
VVSEDFLQDVSASTK	sp|P09874|PARP1_HUMAN	15.1	493.261653	2	y5	19854	805976	4040	43.14
VVSEDFLQDVSASTK	sp|P09874|PARP1_HUMAN	15.2	493.261653	2	y5	29186	1260413	5176	41.04
VVSEDFLQDVSASTK	sp|P09874|PARP1_HUMAN	15.3	493.261653	2	y5	24178	934339	5394	42.28
VVSEDFLQDVSASTK	sp|P09874|PARP1_HUMAN	16.1	493.261653	2	y5	25934	1141043	7363	42.62
VVSEDFLQDVSASTK	sp|P09874|PARP1_HUMAN	16.3	493.261653	2	y5	19005	755148	2258	41.69
VVSEDFLQDVSASTK	sp|P09874|PARP1_HUMAN	17.1	493.261653	2	y5	23957	936604	5169	43.32
VVSEDFLQDVSASTK	sp|P09874|PARP1_HUMAN	17.1r	493.261653	2	y5	26617	1052978	3482	42.58
VVSEDFLQDVSASTK	sp|P09874|PARP1_HUMAN	18.1	493.261653	2	y5	19802	792878	1760	42.93
VVSEDFLQDVSASTK	sp|P09874|PARP1_HUMAN	18.2	493.261653	2	y5	35811	1421667	10577	41.45
VVSEDFLQDVSASTK	sp|P09874|PARP1_HUMAN	18.2_TR2	493.261653	2	y5	19832	726027	2615	41.97
VVSEDFLQDVSASTK	sp|P09874|PARP1_HUMAN	19.1	493.261653	2	y5	26876	1073653	2535	42.97
VVSEDFLQDVSASTK	sp|P09874|PARP1_HUMAN	19.2	493.261653	2	y5	9271	370348	995	42.17
VVSEDFLQDVSASTK	sp|P09874|PARP1_HUMAN	20.1	493.261653	2	y5	14895	652866	2201	43.04
VVSEDFLQDVSASTK	sp|P09874|PARP1_HUMAN	21.2	493.261653	2	y5	7010	285733	2829	42.26
VVSEDFLQDVSASTK	sp|P09874|PARP1_HUMAN	22.2	493.261653	2	y5	6705	283546	2488	42.1
VVSEDFLQDVSASTK	sp|P09874|PARP1_HUMAN	pool	493.261653	2	y5	56668	2330198	12497	41.6
GPSAAFAPAAAEPK	sp|P12931|SRC_HUMAN	1.3	531.256174	2	b6	1308	29254	1898	21.52
GPSAAFAPAAAEPK	sp|P12931|SRC_HUMAN	2.3	531.256174	2	b6	724	12787	727	21.89
GPSAAFAPAAAEPK	sp|P12931|SRC_HUMAN	3.3	531.256174	2	b6	1349	28264	979	21.59
GPSAAFAPAAAEPK	sp|P12931|SRC_HUMAN	4.3	531.256174	2	b6	475	9124	0	22.27
GPSAAFAPAAAEPK	sp|P12931|SRC_HUMAN	5.3	531.256174	2	b6	908	34419	1093	20.97
GPSAAFAPAAAEPK	sp|P12931|SRC_HUMAN	6.3	531.256174	2	b6	287	7675	0	22.2
GPSAAFAPAAAEPK	sp|P12931|SRC_HUMAN	7.3	531.256174	2	b6	1523	54882	1769	21.54
GPSAAFAPAAAEPK	sp|P12931|SRC_HUMAN	8.3	531.256174	2	b6	528	14009	0	21.83
GPSAAFAPAAAEPK	sp|P12931|SRC_HUMAN	9.2	531.256174	2	b6	1190	36896	4005	21.32
GPSAAFAPAAAEPK	sp|P12931|SRC_HUMAN	9.3	531.256174	2	b6	671	19947	434	22.18
GPSAAFAPAAAEPK	sp|P12931|SRC_HUMAN	10.2	531.256174	2	b6	532	16062	186	20.86
GPSAAFAPAAAEPK	sp|P12931|SRC_HUMAN	10.3	531.256174	2	b6	516	13525	0	22.07
GPSAAFAPAAAEPK	sp|P12931|SRC_HUMAN	11.1	531.256174	2	b6	899	27094	1490	22.38
GPSAAFAPAAAEPK	sp|P12931|SRC_HUMAN	11.2	531.256174	2	b6	1200	33152	4873	21.41
GPSAAFAPAAAEPK	sp|P12931|SRC_HUMAN	11.3	531.256174	2	b6	993	21749	1603	21.78
GPSAAFAPAAAEPK	sp|P12931|SRC_HUMAN	12.1	531.256174	2	b6	560	14483	2811	23.34
GPSAAFAPAAAEPK	sp|P12931|SRC_HUMAN	12.2	531.256174	2	b6	1377	30116	323	21.72
GPSAAFAPAAAEPK	sp|P12931|SRC_HUMAN	13.1	531.256174	2	b6	649	23560	212	22.33
GPSAAFAPAAAEPK	sp|P12931|SRC_HUMAN	13.2	531.256174	2	b6	2011	53315	3579	20.62
GPSAAFAPAAAEPK	sp|P12931|SRC_HUMAN	13.3	531.256174	2	b6	1513	33604	0	22.55
GPSAAFAPAAAEPK	sp|P12931|SRC_HUMAN	14.1	531.256174	2	b6	2769	69422	6110	21.26
GPSAAFAPAAAEPK	sp|P12931|SRC_HUMAN	14.3	531.256174	2	b6	508	17019	149	21.35
GPSAAFAPAAAEPK	sp|P12931|SRC_HUMAN	15.1	531.256174	2	b6	574	22861	1870	22.33
GPSAAFAPAAAEPK	sp|P12931|SRC_HUMAN	15.2	531.256174	2	b6	1399	28051	3796	20.69
GPSAAFAPAAAEPK	sp|P12931|SRC_HUMAN	15.3	531.256174	2	b6	1096	29149	2386	22
GPSAAFAPAAAEPK	sp|P12931|SRC_HUMAN	16.1	531.256174	2	b6	1604	38400	1395	21.92
GPSAAFAPAAAEPK	sp|P12931|SRC_HUMAN	16.3	531.256174	2	b6	612	16403	1188	21.37
GPSAAFAPAAAEPK	sp|P12931|SRC_HUMAN	17.1	531.256174	2	b6	975	29089	3934	23.51
GPSAAFAPAAAEPK	sp|P12931|SRC_HUMAN	17.1r	531.256174	2	b6	854	26990	921	22.62
GPSAAFAPAAAEPK	sp|P12931|SRC_HUMAN	18.1	531.256174	2	b6	1483	29612	1800	23.25
GPSAAFAPAAAEPK	sp|P12931|SRC_HUMAN	18.2	531.256174	2	b6	1452	54958	1232	20.95
GPSAAFAPAAAEPK	sp|P12931|SRC_HUMAN	18.2_TR2	531.256174	2	b6	619	15097	489	20.91
GPSAAFAPAAAEPK	sp|P12931|SRC_HUMAN	19.1	531.256174	2	b6	1023	22150	0	22.84
GPSAAFAPAAAEPK	sp|P12931|SRC_HUMAN	19.2	531.256174	2	b6	341	11341	298	21.94
GPSAAFAPAAAEPK	sp|P12931|SRC_HUMAN	20.1	531.256174	2	b6	817	18184	0	22.92
GPSAAFAPAAAEPK	sp|P12931|SRC_HUMAN	21.2	531.256174	2	b6	168	7045	0	22.37
GPSAAFAPAAAEPK	sp|P12931|SRC_HUMAN	22.2	531.256174	2	b6	171	6485	374	21.9
GPSAAFAPAAAEPK	sp|P12931|SRC_HUMAN	pool	531.256174	2	b6	3341	75171	1406	20.86
GPSAAFAPAAAEPK	sp|P12931|SRC_HUMAN	1.3	754.40938	2	y8	1286	29254	2831	21.59
GPSAAFAPAAAEPK	sp|P12931|SRC_HUMAN	2.3	754.40938	2	y8	590	12787	845	21.92
GPSAAFAPAAAEPK	sp|P12931|SRC_HUMAN	3.3	754.40938	2	y8	1326	28264	1075	21.61
GPSAAFAPAAAEPK	sp|P12931|SRC_HUMAN	4.3	754.40938	2	y8	497	9124	0	22.27
GPSAAFAPAAAEPK	sp|P12931|SRC_HUMAN	5.3	754.40938	2	y8	1129	34419	653	20.86
GPSAAFAPAAAEPK	sp|P12931|SRC_HUMAN	6.3	754.40938	2	y8	318	7675	6	22.09
GPSAAFAPAAAEPK	sp|P12931|SRC_HUMAN	7.3	754.40938	2	y8	1749	54882	1021	21.59
GPSAAFAPAAAEPK	sp|P12931|SRC_HUMAN	8.3	754.40938	2	y8	612	14009	959	21.83
GPSAAFAPAAAEPK	sp|P12931|SRC_HUMAN	9.2	754.40938	2	y8	1197	36896	4468	21.35
GPSAAFAPAAAEPK	sp|P12931|SRC_HUMAN	9.3	754.40938	2	y8	1128	19947	961	22.2
GPSAAFAPAAAEPK	sp|P12931|SRC_HUMAN	10.2	754.40938	2	y8	807	16062	0	20.76
GPSAAFAPAAAEPK	sp|P12931|SRC_HUMAN	10.3	754.40938	2	y8	629	13525	0	22.09
GPSAAFAPAAAEPK	sp|P12931|SRC_HUMAN	11.1	754.40938	2	y8	1098	27094	1697	22.4
GPSAAFAPAAAEPK	sp|P12931|SRC_HUMAN	11.2	754.40938	2	y8	1199	33152	2073	21.48
GPSAAFAPAAAEPK	sp|P12931|SRC_HUMAN	11.3	754.40938	2	y8	1453	21749	735	21.81
GPSAAFAPAAAEPK	sp|P12931|SRC_HUMAN	12.1	754.40938	2	y8	1267	14483	177	23.3
GPSAAFAPAAAEPK	sp|P12931|SRC_HUMAN	12.2	754.40938	2	y8	1496	30116	2166	21.74
GPSAAFAPAAAEPK	sp|P12931|SRC_HUMAN	13.1	754.40938	2	y8	1082	23560	0	22.29
GPSAAFAPAAAEPK	sp|P12931|SRC_HUMAN	13.2	754.40938	2	y8	2029	53315	1191	20.58
GPSAAFAPAAAEPK	sp|P12931|SRC_HUMAN	13.3	754.40938	2	y8	1172	33604	1022	22.51
GPSAAFAPAAAEPK	sp|P12931|SRC_HUMAN	14.1	754.40938	2	y8	3084	69422	2334	21.28
GPSAAFAPAAAEPK	sp|P12931|SRC_HUMAN	14.3	754.40938	2	y8	483	17019	975	21.35
GPSAAFAPAAAEPK	sp|P12931|SRC_HUMAN	15.1	754.40938	2	y8	1077	22861	116	22.29
GPSAAFAPAAAEPK	sp|P12931|SRC_HUMAN	15.2	754.40938	2	y8	983	28051	3951	20.67
GPSAAFAPAAAEPK	sp|P12931|SRC_HUMAN	15.3	754.40938	2	y8	865	29149	1188	21.98
GPSAAFAPAAAEPK	sp|P12931|SRC_HUMAN	16.1	754.40938	2	y8	1307	38400	1021	21.89
GPSAAFAPAAAEPK	sp|P12931|SRC_HUMAN	16.3	754.40938	2	y8	937	16403	0	21.41
GPSAAFAPAAAEPK	sp|P12931|SRC_HUMAN	17.1	754.40938	2	y8	1261	29089	616	23.56
GPSAAFAPAAAEPK	sp|P12931|SRC_HUMAN	17.1r	754.40938	2	y8	1137	26990	328	22.64
GPSAAFAPAAAEPK	sp|P12931|SRC_HUMAN	18.1	754.40938	2	y8	1338	29612	876	23.19
GPSAAFAPAAAEPK	sp|P12931|SRC_HUMAN	18.2	754.40938	2	y8	1469	54958	1262	20.97
GPSAAFAPAAAEPK	sp|P12931|SRC_HUMAN	18.2_TR2	754.40938	2	y8	696	15097	1341	21.06
GPSAAFAPAAAEPK	sp|P12931|SRC_HUMAN	19.1	754.40938	2	y8	969	22150	463	22.81
GPSAAFAPAAAEPK	sp|P12931|SRC_HUMAN	19.2	754.40938	2	y8	509	11341	81	21.92
GPSAAFAPAAAEPK	sp|P12931|SRC_HUMAN	20.1	754.40938	2	y8	769	18184	759	22.88
GPSAAFAPAAAEPK	sp|P12931|SRC_HUMAN	21.2	754.40938	2	y8	328	7045	0	22.33
GPSAAFAPAAAEPK	sp|P12931|SRC_HUMAN	22.2	754.40938	2	y8	360	6485	0	21.92
GPSAAFAPAAAEPK	sp|P12931|SRC_HUMAN	pool	754.40938	2	y8	3254	75171	351	20.86
GPSAAFAPAAAEPK	sp|P12931|SRC_HUMAN	1.3	683.372266	2	y7	713	29254	5878	21.54
GPSAAFAPAAAEPK	sp|P12931|SRC_HUMAN	2.3	683.372266	2	y7	268	12787	1064	21.87
GPSAAFAPAAAEPK	sp|P12931|SRC_HUMAN	3.3	683.372266	2	y7	703	28264	0	21.56
GPSAAFAPAAAEPK	sp|P12931|SRC_HUMAN	4.3	683.372266	2	y7	238	9124	110	22.29
GPSAAFAPAAAEPK	sp|P12931|SRC_HUMAN	5.3	683.372266	2	y7	808	34419	645	20.93
GPSAAFAPAAAEPK	sp|P12931|SRC_HUMAN	6.3	683.372266	2	y7	389	7675	0	22.13
GPSAAFAPAAAEPK	sp|P12931|SRC_HUMAN	7.3	683.372266	2	y7	1002	54882	3063	21.54
GPSAAFAPAAAEPK	sp|P12931|SRC_HUMAN	8.3	683.372266	2	y7	528	14009	1352	21.87
GPSAAFAPAAAEPK	sp|P12931|SRC_HUMAN	9.2	683.372266	2	y7	1096	36896	2614	21.32
GPSAAFAPAAAEPK	sp|P12931|SRC_HUMAN	9.3	683.372266	2	y7	572	19947	2425	22.16
GPSAAFAPAAAEPK	sp|P12931|SRC_HUMAN	10.2	683.372266	2	y7	478	16062	0	20.76
GPSAAFAPAAAEPK	sp|P12931|SRC_HUMAN	10.3	683.372266	2	y7	406	13525	0	22
GPSAAFAPAAAEPK	sp|P12931|SRC_HUMAN	11.1	683.372266	2	y7	1004	27094	795	22.33
GPSAAFAPAAAEPK	sp|P12931|SRC_HUMAN	11.2	683.372266	2	y7	1076	33152	3305	21.46
GPSAAFAPAAAEPK	sp|P12931|SRC_HUMAN	11.3	683.372266	2	y7	551	21749	1191	21.87
GPSAAFAPAAAEPK	sp|P12931|SRC_HUMAN	12.1	683.372266	2	y7	572	14483	1315	23.38
GPSAAFAPAAAEPK	sp|P12931|SRC_HUMAN	12.2	683.372266	2	y7	1103	30116	1520	21.72
GPSAAFAPAAAEPK	sp|P12931|SRC_HUMAN	13.1	683.372266	2	y7	372	23560	2300	22.38
GPSAAFAPAAAEPK	sp|P12931|SRC_HUMAN	13.2	683.372266	2	y7	1123	53315	3482	20.62
GPSAAFAPAAAEPK	sp|P12931|SRC_HUMAN	13.3	683.372266	2	y7	950	33604	1731	22.55
GPSAAFAPAAAEPK	sp|P12931|SRC_HUMAN	14.1	683.372266	2	y7	2112	69422	3910	21.26
GPSAAFAPAAAEPK	sp|P12931|SRC_HUMAN	14.3	683.372266	2	y7	395	17019	0	21.41
GPSAAFAPAAAEPK	sp|P12931|SRC_HUMAN	15.1	683.372266	2	y7	438	22861	936	22.38
GPSAAFAPAAAEPK	sp|P12931|SRC_HUMAN	15.2	683.372266	2	y7	570	28051	8152	20.54
GPSAAFAPAAAEPK	sp|P12931|SRC_HUMAN	15.3	683.372266	2	y7	1103	29149	110	22.07
GPSAAFAPAAAEPK	sp|P12931|SRC_HUMAN	16.1	683.372266	2	y7	1054	38400	3525	21.92
GPSAAFAPAAAEPK	sp|P12931|SRC_HUMAN	16.3	683.372266	2	y7	526	16403	256	21.39
GPSAAFAPAAAEPK	sp|P12931|SRC_HUMAN	17.1	683.372266	2	y7	673	29089	0	23.58
GPSAAFAPAAAEPK	sp|P12931|SRC_HUMAN	17.1r	683.372266	2	y7	606	26990	328	22.64
GPSAAFAPAAAEPK	sp|P12931|SRC_HUMAN	18.1	683.372266	2	y7	1038	29612	972	23.23
GPSAAFAPAAAEPK	sp|P12931|SRC_HUMAN	18.2	683.372266	2	y7	866	54958	2288	20.93
GPSAAFAPAAAEPK	sp|P12931|SRC_HUMAN	18.2_TR2	683.372266	2	y7	400	15097	1445	20.99
GPSAAFAPAAAEPK	sp|P12931|SRC_HUMAN	19.1	683.372266	2	y7	477	22150	0	22.9
GPSAAFAPAAAEPK	sp|P12931|SRC_HUMAN	19.2	683.372266	2	y7	392	11341	1213	21.89
GPSAAFAPAAAEPK	sp|P12931|SRC_HUMAN	20.1	683.372266	2	y7	520	18184	0	22.88
GPSAAFAPAAAEPK	sp|P12931|SRC_HUMAN	21.2	683.372266	2	y7	249	7045	0	22.31
GPSAAFAPAAAEPK	sp|P12931|SRC_HUMAN	22.2	683.372266	2	y7	286	6485	642	21.9
GPSAAFAPAAAEPK	sp|P12931|SRC_HUMAN	pool	683.372266	2	y7	2211	75171	7717	20.84
YVCEGPSHGGLPGASSEK	sp|P19838|NFKB1_HUMAN	1.3	675.330795	3	y7	1601	70215	206	15.54
YVCEGPSHGGLPGASSEK	sp|P19838|NFKB1_HUMAN	2.3	675.330795	3	y7	769	30135	611	15.89
YVCEGPSHGGLPGASSEK	sp|P19838|NFKB1_HUMAN	3.3	675.330795	3	y7	1017	52346	638	15.87
YVCEGPSHGGLPGASSEK	sp|P19838|NFKB1_HUMAN	4.3	675.330795	3	y7	347	15302	295	16.34
YVCEGPSHGGLPGASSEK	sp|P19838|NFKB1_HUMAN	5.3	675.330795	3	y7	1181	60219	1153	14.89
YVCEGPSHGGLPGASSEK	sp|P19838|NFKB1_HUMAN	6.3	675.330795	3	y7	337	18698	0	16.29
YVCEGPSHGGLPGASSEK	sp|P19838|NFKB1_HUMAN	7.3	675.330795	3	y7	2059	90847	2838	15.47
YVCEGPSHGGLPGASSEK	sp|P19838|NFKB1_HUMAN	8.3	675.330795	3	y7	591	27494	0	15.67
YVCEGPSHGGLPGASSEK	sp|P19838|NFKB1_HUMAN	9.2	675.330795	3	y7	1146	69228	380	15.2
YVCEGPSHGGLPGASSEK	sp|P19838|NFKB1_HUMAN	9.3	675.330795	3	y7	1112	52866	472	16.11
YVCEGPSHGGLPGASSEK	sp|P19838|NFKB1_HUMAN	10.2	675.330795	3	y7	580	26338	1307	14.43
YVCEGPSHGGLPGASSEK	sp|P19838|NFKB1_HUMAN	10.3	675.330795	3	y7	861	35770	0	15.85
YVCEGPSHGGLPGASSEK	sp|P19838|NFKB1_HUMAN	11.1	675.330795	3	y7	720	44453	2196	16.34
YVCEGPSHGGLPGASSEK	sp|P19838|NFKB1_HUMAN	11.2	675.330795	3	y7	1337	75356	2252	15.3
YVCEGPSHGGLPGASSEK	sp|P19838|NFKB1_HUMAN	11.3	675.330795	3	y7	904	56211	0	15.71
YVCEGPSHGGLPGASSEK	sp|P19838|NFKB1_HUMAN	12.1	675.330795	3	y7	985	41433	1992	17.38
YVCEGPSHGGLPGASSEK	sp|P19838|NFKB1_HUMAN	12.2	675.330795	3	y7	1222	59166	1549	15.56
YVCEGPSHGGLPGASSEK	sp|P19838|NFKB1_HUMAN	13.1	675.330795	3	y7	966	52698	1464	16.28
YVCEGPSHGGLPGASSEK	sp|P19838|NFKB1_HUMAN	13.2	675.330795	3	y7	2900	148663	0	14.47
YVCEGPSHGGLPGASSEK	sp|P19838|NFKB1_HUMAN	13.3	675.330795	3	y7	2342	79280	803	16.36
YVCEGPSHGGLPGASSEK	sp|P19838|NFKB1_HUMAN	14.1	675.330795	3	y7	3481	162347	3658	15.23
YVCEGPSHGGLPGASSEK	sp|P19838|NFKB1_HUMAN	14.3	675.330795	3	y7	628	26177	0	15.36
YVCEGPSHGGLPGASSEK	sp|P19838|NFKB1_HUMAN	15.1	675.330795	3	y7	966	52698	1464	16.28
YVCEGPSHGGLPGASSEK	sp|P19838|NFKB1_HUMAN	15.2	675.330795	3	y7	1984	102232	27	14.52
YVCEGPSHGGLPGASSEK	sp|P19838|NFKB1_HUMAN	15.3	675.330795	3	y7	985	57697	998	15.87
YVCEGPSHGGLPGASSEK	sp|P19838|NFKB1_HUMAN	16.1	675.330795	3	y7	1360	82051	210	15.56
YVCEGPSHGGLPGASSEK	sp|P19838|NFKB1_HUMAN	16.3	675.330795	3	y7	550	32816	2698	15.47
YVCEGPSHGGLPGASSEK	sp|P19838|NFKB1_HUMAN	17.1	675.330795	3	y7	1182	54877	304	17.62
YVCEGPSHGGLPGASSEK	sp|P19838|NFKB1_HUMAN	17.1r	675.330795	3	y7	946	51745	2726	16.6
YVCEGPSHGGLPGASSEK	sp|P19838|NFKB1_HUMAN	18.1	675.330795	3	y7	1319	53627	2011	17.76
YVCEGPSHGGLPGASSEK	sp|P19838|NFKB1_HUMAN	18.2	675.330795	3	y7	1857	114035	5527	14.83
YVCEGPSHGGLPGASSEK	sp|P19838|NFKB1_HUMAN	18.2_TR2	675.330795	3	y7	597	32625	2906	15
YVCEGPSHGGLPGASSEK	sp|P19838|NFKB1_HUMAN	19.1	675.330795	3	y7	968	35695	290	16.82
YVCEGPSHGGLPGASSEK	sp|P19838|NFKB1_HUMAN	19.2	675.330795	3	y7	545	24369	2550	16.03
YVCEGPSHGGLPGASSEK	sp|P19838|NFKB1_HUMAN	20.1	675.330795	3	y7	694	38246	179	16.82
YVCEGPSHGGLPGASSEK	sp|P19838|NFKB1_HUMAN	21.2	675.330795	3	y7	475	18636	447	16.27
YVCEGPSHGGLPGASSEK	sp|P19838|NFKB1_HUMAN	22.2	675.330795	3	y7	272	13365	0	16.05
YVCEGPSHGGLPGASSEK	sp|P19838|NFKB1_HUMAN	pool	675.330795	3	y7	3115	152870	2843	14.65
YVCEGPSHGGLPGASSEK	sp|P19838|NFKB1_HUMAN	1.3	785.351736	3	y16	4406	70215	0	15.49
YVCEGPSHGGLPGASSEK	sp|P19838|NFKB1_HUMAN	2.3	785.351736	3	y16	2279	30135	1371	15.87
YVCEGPSHGGLPGASSEK	sp|P19838|NFKB1_HUMAN	3.3	785.351736	3	y16	2877	52346	987	15.78
YVCEGPSHGGLPGASSEK	sp|P19838|NFKB1_HUMAN	4.3	785.351736	3	y16	1149	15302	426	16.34
YVCEGPSHGGLPGASSEK	sp|P19838|NFKB1_HUMAN	5.3	785.351736	3	y16	3502	60219	182	14.87
YVCEGPSHGGLPGASSEK	sp|P19838|NFKB1_HUMAN	6.3	785.351736	3	y16	1339	18698	0	16.25
YVCEGPSHGGLPGASSEK	sp|P19838|NFKB1_HUMAN	7.3	785.351736	3	y16	4459	90847	2050	15.47
YVCEGPSHGGLPGASSEK	sp|P19838|NFKB1_HUMAN	8.3	785.351736	3	y16	1244	27494	975	15.65
YVCEGPSHGGLPGASSEK	sp|P19838|NFKB1_HUMAN	9.2	785.351736	3	y16	3581	69228	3509	15.16
YVCEGPSHGGLPGASSEK	sp|P19838|NFKB1_HUMAN	9.3	785.351736	3	y16	2770	52866	3360	16.16
YVCEGPSHGGLPGASSEK	sp|P19838|NFKB1_HUMAN	10.2	785.351736	3	y16	1533	26338	1248	14.4
YVCEGPSHGGLPGASSEK	sp|P19838|NFKB1_HUMAN	10.3	785.351736	3	y16	2921	35770	0	15.85
YVCEGPSHGGLPGASSEK	sp|P19838|NFKB1_HUMAN	11.1	785.351736	3	y16	2464	44453	1090	16.34
YVCEGPSHGGLPGASSEK	sp|P19838|NFKB1_HUMAN	11.2	785.351736	3	y16	5342	75356	1585	15.23
YVCEGPSHGGLPGASSEK	sp|P19838|NFKB1_HUMAN	11.3	785.351736	3	y16	2678	56211	0	15.69
YVCEGPSHGGLPGASSEK	sp|P19838|NFKB1_HUMAN	12.1	785.351736	3	y16	2221	41433	1069	17.36
YVCEGPSHGGLPGASSEK	sp|P19838|NFKB1_HUMAN	12.2	785.351736	3	y16	2943	59166	1429	15.56
YVCEGPSHGGLPGASSEK	sp|P19838|NFKB1_HUMAN	13.1	785.351736	3	y16	2622	52698	507	16.3
YVCEGPSHGGLPGASSEK	sp|P19838|NFKB1_HUMAN	13.2	785.351736	3	y16	7390	148663	66	14.49
YVCEGPSHGGLPGASSEK	sp|P19838|NFKB1_HUMAN	13.3	785.351736	3	y16	4782	79280	1979	16.34
YVCEGPSHGGLPGASSEK	sp|P19838|NFKB1_HUMAN	14.1	785.351736	3	y16	7831	162347	2554	15.23
YVCEGPSHGGLPGASSEK	sp|P19838|NFKB1_HUMAN	14.3	785.351736	3	y16	1573	26177	257	15.27
YVCEGPSHGGLPGASSEK	sp|P19838|NFKB1_HUMAN	15.1	785.351736	3	y16	2622	52698	507	16.3
YVCEGPSHGGLPGASSEK	sp|P19838|NFKB1_HUMAN	15.2	785.351736	3	y16	5330	102232	0	14.47
YVCEGPSHGGLPGASSEK	sp|P19838|NFKB1_HUMAN	15.3	785.351736	3	y16	3307	57697	699	15.89
YVCEGPSHGGLPGASSEK	sp|P19838|NFKB1_HUMAN	16.1	785.351736	3	y16	3759	82051	636	15.54
YVCEGPSHGGLPGASSEK	sp|P19838|NFKB1_HUMAN	16.3	785.351736	3	y16	1816	32816	0	15.34
YVCEGPSHGGLPGASSEK	sp|P19838|NFKB1_HUMAN	17.1	785.351736	3	y16	3383	54877	1862	17.62
YVCEGPSHGGLPGASSEK	sp|P19838|NFKB1_HUMAN	17.1r	785.351736	3	y16	2461	51745	1456	16.67
YVCEGPSHGGLPGASSEK	sp|P19838|NFKB1_HUMAN	18.1	785.351736	3	y16	3003	53627	1561	17.71
YVCEGPSHGGLPGASSEK	sp|P19838|NFKB1_HUMAN	18.2	785.351736	3	y16	6361	114035	1247	14.83
YVCEGPSHGGLPGASSEK	sp|P19838|NFKB1_HUMAN	18.2_TR2	785.351736	3	y16	1571	32625	326	15.02
YVCEGPSHGGLPGASSEK	sp|P19838|NFKB1_HUMAN	19.1	785.351736	3	y16	2024	35695	0	16.87
YVCEGPSHGGLPGASSEK	sp|P19838|NFKB1_HUMAN	19.2	785.351736	3	y16	1397	24369	0	16.03
YVCEGPSHGGLPGASSEK	sp|P19838|NFKB1_HUMAN	20.1	785.351736	3	y16	2299	38246	85	16.85
YVCEGPSHGGLPGASSEK	sp|P19838|NFKB1_HUMAN	21.2	785.351736	3	y16	1054	18636	754	16.31
YVCEGPSHGGLPGASSEK	sp|P19838|NFKB1_HUMAN	22.2	785.351736	3	y16	963	13365	112	16.03
YVCEGPSHGGLPGASSEK	sp|P19838|NFKB1_HUMAN	pool	785.351736	3	y16	7841	152870	1238	14.69
YVCEGPSHGGLPGASSEK	sp|P19838|NFKB1_HUMAN	1.3	640.815115	3	y14	1262	70215	86	15.47
YVCEGPSHGGLPGASSEK	sp|P19838|NFKB1_HUMAN	2.3	640.815115	3	y14	887	30135	0	15.89
YVCEGPSHGGLPGASSEK	sp|P19838|NFKB1_HUMAN	3.3	640.815115	3	y14	1008	52346	333	15.89
YVCEGPSHGGLPGASSEK	sp|P19838|NFKB1_HUMAN	4.3	640.815115	3	y14	301	15302	0	16.45
YVCEGPSHGGLPGASSEK	sp|P19838|NFKB1_HUMAN	5.3	640.815115	3	y14	1082	60219	93	14.8
YVCEGPSHGGLPGASSEK	sp|P19838|NFKB1_HUMAN	6.3	640.815115	3	y14	573	18698	0	16.22
YVCEGPSHGGLPGASSEK	sp|P19838|NFKB1_HUMAN	7.3	640.815115	3	y14	2015	90847	1070	15.47
YVCEGPSHGGLPGASSEK	sp|P19838|NFKB1_HUMAN	8.3	640.815115	3	y14	616	27494	0	15.7
YVCEGPSHGGLPGASSEK	sp|P19838|NFKB1_HUMAN	9.2	640.815115	3	y14	877	69228	0	15.18
YVCEGPSHGGLPGASSEK	sp|P19838|NFKB1_HUMAN	9.3	640.815115	3	y14	1283	52866	309	16.14
YVCEGPSHGGLPGASSEK	sp|P19838|NFKB1_HUMAN	10.2	640.815115	3	y14	457	26338	1087	14.52
YVCEGPSHGGLPGASSEK	sp|P19838|NFKB1_HUMAN	10.3	640.815115	3	y14	687	35770	0	15.87
YVCEGPSHGGLPGASSEK	sp|P19838|NFKB1_HUMAN	11.1	640.815115	3	y14	790	44453	0	16.36
YVCEGPSHGGLPGASSEK	sp|P19838|NFKB1_HUMAN	11.2	640.815115	3	y14	1188	75356	0	15.3
YVCEGPSHGGLPGASSEK	sp|P19838|NFKB1_HUMAN	11.3	640.815115	3	y14	922	56211	0	15.71
YVCEGPSHGGLPGASSEK	sp|P19838|NFKB1_HUMAN	12.1	640.815115	3	y14	863	41433	0	17.31
YVCEGPSHGGLPGASSEK	sp|P19838|NFKB1_HUMAN	12.2	640.815115	3	y14	1234	59166	1491	15.53
YVCEGPSHGGLPGASSEK	sp|P19838|NFKB1_HUMAN	13.1	640.815115	3	y14	773	52698	1118	16.3
YVCEGPSHGGLPGASSEK	sp|P19838|NFKB1_HUMAN	13.2	640.815115	3	y14	2236	148663	49	14.45
YVCEGPSHGGLPGASSEK	sp|P19838|NFKB1_HUMAN	13.3	640.815115	3	y14	1927	79280	0	16.36
YVCEGPSHGGLPGASSEK	sp|P19838|NFKB1_HUMAN	14.1	640.815115	3	y14	2831	162347	1081	15.27
YVCEGPSHGGLPGASSEK	sp|P19838|NFKB1_HUMAN	14.3	640.815115	3	y14	854	26177	242	15.29
YVCEGPSHGGLPGASSEK	sp|P19838|NFKB1_HUMAN	15.1	640.815115	3	y14	773	52698	1118	16.3
YVCEGPSHGGLPGASSEK	sp|P19838|NFKB1_HUMAN	15.2	640.815115	3	y14	1481	102232	1348	14.47
YVCEGPSHGGLPGASSEK	sp|P19838|NFKB1_HUMAN	15.3	640.815115	3	y14	1049	57697	0	15.89
YVCEGPSHGGLPGASSEK	sp|P19838|NFKB1_HUMAN	16.1	640.815115	3	y14	1206	82051	210	15.54
YVCEGPSHGGLPGASSEK	sp|P19838|NFKB1_HUMAN	16.3	640.815115	3	y14	762	32816	0	15.38
YVCEGPSHGGLPGASSEK	sp|P19838|NFKB1_HUMAN	17.1	640.815115	3	y14	1376	54877	631	17.6
YVCEGPSHGGLPGASSEK	sp|P19838|NFKB1_HUMAN	17.1r	640.815115	3	y14	936	51745	231	16.71
YVCEGPSHGGLPGASSEK	sp|P19838|NFKB1_HUMAN	18.1	640.815115	3	y14	923	53627	668	17.69
YVCEGPSHGGLPGASSEK	sp|P19838|NFKB1_HUMAN	18.2	640.815115	3	y14	1930	114035	1247	14.83
YVCEGPSHGGLPGASSEK	sp|P19838|NFKB1_HUMAN	18.2_TR2	640.815115	3	y14	1049	32625	0	14.96
YVCEGPSHGGLPGASSEK	sp|P19838|NFKB1_HUMAN	19.1	640.815115	3	y14	787	35695	79	16.82
YVCEGPSHGGLPGASSEK	sp|P19838|NFKB1_HUMAN	19.2	640.815115	3	y14	605	24369	0	16.05
YVCEGPSHGGLPGASSEK	sp|P19838|NFKB1_HUMAN	20.1	640.815115	3	y14	576	38246	0	16.85
YVCEGPSHGGLPGASSEK	sp|P19838|NFKB1_HUMAN	21.2	640.815115	3	y14	410	18636	0	16.22
YVCEGPSHGGLPGASSEK	sp|P19838|NFKB1_HUMAN	22.2	640.815115	3	y14	216	13365	276	16.01
YVCEGPSHGGLPGASSEK	sp|P19838|NFKB1_HUMAN	pool	640.815115	3	y14	2045	152870	2190	14.67
ALYETELADAR	sp|P20700|LMNB1_HUMAN	1.3	1067.50038	2	y9	538	36338	168	27.52
ALYETELADAR	sp|P20700|LMNB1_HUMAN	2.3	1067.50038	2	y9	263	15025	0	28.01
ALYETELADAR	sp|P20700|LMNB1_HUMAN	3.3	1067.50038	2	y9	707	30550	0	27.71
ALYETELADAR	sp|P20700|LMNB1_HUMAN	4.3	1067.50038	2	y9	586	24428	0	28.42
ALYETELADAR	sp|P20700|LMNB1_HUMAN	5.3	1067.50038	2	y9	357	21287	0	27.37
ALYETELADAR	sp|P20700|LMNB1_HUMAN	6.3	1067.50038	2	y9	69	900	0	25.91
ALYETELADAR	sp|P20700|LMNB1_HUMAN	7.3	1067.50038	2	y9	389	18972	504	27.63
ALYETELADAR	sp|P20700|LMNB1_HUMAN	8.3	1067.50038	2	y9	254	10082	0	28.14
ALYETELADAR	sp|P20700|LMNB1_HUMAN	9.2	1067.50038	2	y9	334	19940	0	27.5
ALYETELADAR	sp|P20700|LMNB1_HUMAN	9.3	1067.50038	2	y9	875	61246	559	28.1
ALYETELADAR	sp|P20700|LMNB1_HUMAN	10.2	1067.50038	2	y9	559	35416	0	27.28
ALYETELADAR	sp|P20700|LMNB1_HUMAN	10.3	1067.50038	2	y9	162	8347	104	27.99
ALYETELADAR	sp|P20700|LMNB1_HUMAN	11.1	1067.50038	2	y9	574	40202	0	29.31
ALYETELADAR	sp|P20700|LMNB1_HUMAN	11.2	1067.50038	2	y9	1765	80279	268	27.57
ALYETELADAR	sp|P20700|LMNB1_HUMAN	11.3	1067.50038	2	y9	677	39797	604	27.82
ALYETELADAR	sp|P20700|LMNB1_HUMAN	12.1	1067.50038	2	y9	604	34341	0	29.29
ALYETELADAR	sp|P20700|LMNB1_HUMAN	12.2	1067.50038	2	y9	929	72136	411	27.73
ALYETELADAR	sp|P20700|LMNB1_HUMAN	13.1	1067.50038	2	y9	1636	95974	0	28.27
ALYETELADAR	sp|P20700|LMNB1_HUMAN	13.2	1067.50038	2	y9	2687	138077	1515	26.94
ALYETELADAR	sp|P20700|LMNB1_HUMAN	13.3	1067.50038	2	y9	525	34623	0	27.57
ALYETELADAR	sp|P20700|LMNB1_HUMAN	14.1	1067.50038	2	y9	5073	255625	827	27.65
ALYETELADAR	sp|P20700|LMNB1_HUMAN	14.3	1067.50038	2	y9	269	14566	0	27.54
ALYETELADAR	sp|P20700|LMNB1_HUMAN	15.1	1067.50038	2	y9	668	32851	0	29.03
ALYETELADAR	sp|P20700|LMNB1_HUMAN	15.2	1067.50038	2	y9	1522	71056	0	26.9
ALYETELADAR	sp|P20700|LMNB1_HUMAN	15.3	1067.50038	2	y9	402	25300	234	27.99
ALYETELADAR	sp|P20700|LMNB1_HUMAN	16.1	1067.50038	2	y9	872	45884	1037	28.81
ALYETELADAR	sp|P20700|LMNB1_HUMAN	16.3	1067.50038	2	y9	191	10453	0	27.46
ALYETELADAR	sp|P20700|LMNB1_HUMAN	17.1	1067.50038	2	y9	521	38402	0	29.56
ALYETELADAR	sp|P20700|LMNB1_HUMAN	17.1r	1067.50038	2	y9	625	41072	0	28.23
ALYETELADAR	sp|P20700|LMNB1_HUMAN	18.1	1067.50038	2	y9	1488	74429	304	29.15
ALYETELADAR	sp|P20700|LMNB1_HUMAN	18.2	1067.50038	2	y9	835	49913	646	26.9
ALYETELADAR	sp|P20700|LMNB1_HUMAN	18.2_TR2	1067.50038	2	y9	187	21019	318	27.67
ALYETELADAR	sp|P20700|LMNB1_HUMAN	19.1	1067.50038	2	y9	811	44404	287	28.88
ALYETELADAR	sp|P20700|LMNB1_HUMAN	19.2	1067.50038	2	y9	532	30575	0	28.15
ALYETELADAR	sp|P20700|LMNB1_HUMAN	20.1	1067.50038	2	y9	674	35879	0	29.2
ALYETELADAR	sp|P20700|LMNB1_HUMAN	21.2	1067.50038	2	y9	565	28469	258	28.29
ALYETELADAR	sp|P20700|LMNB1_HUMAN	22.2	1067.50038	2	y9	81	2978	0	27.9
ALYETELADAR	sp|P20700|LMNB1_HUMAN	pool	1067.50038	2	y9	1207	81252	552	27.29
ALYETELADAR	sp|P20700|LMNB1_HUMAN	1.3	904.437051	2	y8	842	36338	1165	27.48
ALYETELADAR	sp|P20700|LMNB1_HUMAN	2.3	904.437051	2	y8	347	15025	141	28.04
ALYETELADAR	sp|P20700|LMNB1_HUMAN	3.3	904.437051	2	y8	1051	30550	95	27.67
ALYETELADAR	sp|P20700|LMNB1_HUMAN	4.3	904.437051	2	y8	663	24428	0	28.4
ALYETELADAR	sp|P20700|LMNB1_HUMAN	5.3	904.437051	2	y8	667	21287	1177	27.37
ALYETELADAR	sp|P20700|LMNB1_HUMAN	6.3	904.437051	2	y8	18	900	0	25.89
ALYETELADAR	sp|P20700|LMNB1_HUMAN	7.3	904.437051	2	y8	547	18972	288	27.59
ALYETELADAR	sp|P20700|LMNB1_HUMAN	8.3	904.437051	2	y8	390	10082	0	28.17
ALYETELADAR	sp|P20700|LMNB1_HUMAN	9.2	904.437051	2	y8	517	19940	0	27.5
ALYETELADAR	sp|P20700|LMNB1_HUMAN	9.3	904.437051	2	y8	2126	61246	502	28.06
ALYETELADAR	sp|P20700|LMNB1_HUMAN	10.2	904.437051	2	y8	908	35416	3256	27.26
ALYETELADAR	sp|P20700|LMNB1_HUMAN	10.3	904.437051	2	y8	228	8347	592	27.99
ALYETELADAR	sp|P20700|LMNB1_HUMAN	11.1	904.437051	2	y8	1184	40202	777	29.26
ALYETELADAR	sp|P20700|LMNB1_HUMAN	11.2	904.437051	2	y8	2362	80279	1235	27.54
ALYETELADAR	sp|P20700|LMNB1_HUMAN	11.3	904.437051	2	y8	1526	39797	1122	27.8
ALYETELADAR	sp|P20700|LMNB1_HUMAN	12.1	904.437051	2	y8	960	34341	626	29.29
ALYETELADAR	sp|P20700|LMNB1_HUMAN	12.2	904.437051	2	y8	2393	72136	529	27.73
ALYETELADAR	sp|P20700|LMNB1_HUMAN	13.1	904.437051	2	y8	2521	95974	394	28.25
ALYETELADAR	sp|P20700|LMNB1_HUMAN	13.2	904.437051	2	y8	3925	138077	4245	26.92
ALYETELADAR	sp|P20700|LMNB1_HUMAN	13.3	904.437051	2	y8	974	34623	39	27.63
ALYETELADAR	sp|P20700|LMNB1_HUMAN	14.1	904.437051	2	y8	8238	255625	3105	27.67
ALYETELADAR	sp|P20700|LMNB1_HUMAN	14.3	904.437051	2	y8	474	14566	5	27.5
ALYETELADAR	sp|P20700|LMNB1_HUMAN	15.1	904.437051	2	y8	731	32851	623	29
ALYETELADAR	sp|P20700|LMNB1_HUMAN	15.2	904.437051	2	y8	2443	71056	1640	26.88
ALYETELADAR	sp|P20700|LMNB1_HUMAN	15.3	904.437051	2	y8	823	25300	1287	27.99
ALYETELADAR	sp|P20700|LMNB1_HUMAN	16.1	904.437051	2	y8	1377	45884	486	28.86
ALYETELADAR	sp|P20700|LMNB1_HUMAN	16.3	904.437051	2	y8	262	10453	0	27.56
ALYETELADAR	sp|P20700|LMNB1_HUMAN	17.1	904.437051	2	y8	833	38402	1156	29.56
ALYETELADAR	sp|P20700|LMNB1_HUMAN	17.1r	904.437051	2	y8	1148	41072	1689	28.27
ALYETELADAR	sp|P20700|LMNB1_HUMAN	18.1	904.437051	2	y8	2180	74429	753	29.16
ALYETELADAR	sp|P20700|LMNB1_HUMAN	18.2	904.437051	2	y8	1604	49913	1466	26.86
ALYETELADAR	sp|P20700|LMNB1_HUMAN	18.2_TR2	904.437051	2	y8	648	21019	0	27.61
ALYETELADAR	sp|P20700|LMNB1_HUMAN	19.1	904.437051	2	y8	1244	44404	949	28.88
ALYETELADAR	sp|P20700|LMNB1_HUMAN	19.2	904.437051	2	y8	1047	30575	0	28.23
ALYETELADAR	sp|P20700|LMNB1_HUMAN	20.1	904.437051	2	y8	1050	35879	778	29.18
ALYETELADAR	sp|P20700|LMNB1_HUMAN	21.2	904.437051	2	y8	806	28469	138	28.23
ALYETELADAR	sp|P20700|LMNB1_HUMAN	22.2	904.437051	2	y8	111	2978	0	27.94
ALYETELADAR	sp|P20700|LMNB1_HUMAN	pool	904.437051	2	y8	2066	81252	1508	27.35
ALYETELADAR	sp|P20700|LMNB1_HUMAN	1.3	775.394458	2	y7	1707	36338	2107	27.5
ALYETELADAR	sp|P20700|LMNB1_HUMAN	2.3	775.394458	2	y7	774	15025	145	27.99
ALYETELADAR	sp|P20700|LMNB1_HUMAN	3.3	775.394458	2	y7	1720	30550	574	27.69
ALYETELADAR	sp|P20700|LMNB1_HUMAN	4.3	775.394458	2	y7	1302	24428	178	28.38
ALYETELADAR	sp|P20700|LMNB1_HUMAN	5.3	775.394458	2	y7	1252	21287	3258	27.37
ALYETELADAR	sp|P20700|LMNB1_HUMAN	6.3	775.394458	2	y7	91	900	0	25.95
ALYETELADAR	sp|P20700|LMNB1_HUMAN	7.3	775.394458	2	y7	989	18972	1584	27.57
ALYETELADAR	sp|P20700|LMNB1_HUMAN	8.3	775.394458	2	y7	643	10082	250	28.12
ALYETELADAR	sp|P20700|LMNB1_HUMAN	9.2	775.394458	2	y7	1038	19940	1179	27.54
ALYETELADAR	sp|P20700|LMNB1_HUMAN	9.3	775.394458	2	y7	3081	61246	1508	28.1
ALYETELADAR	sp|P20700|LMNB1_HUMAN	10.2	775.394458	2	y7	1627	35416	2594	27.29
ALYETELADAR	sp|P20700|LMNB1_HUMAN	10.3	775.394458	2	y7	469	8347	0	27.99
ALYETELADAR	sp|P20700|LMNB1_HUMAN	11.1	775.394458	2	y7	2174	40202	852	29.28
ALYETELADAR	sp|P20700|LMNB1_HUMAN	11.2	775.394458	2	y7	4411	80279	2217	27.57
ALYETELADAR	sp|P20700|LMNB1_HUMAN	11.3	775.394458	2	y7	2453	39797	2179	27.8
ALYETELADAR	sp|P20700|LMNB1_HUMAN	12.1	775.394458	2	y7	1767	34341	21	29.28
ALYETELADAR	sp|P20700|LMNB1_HUMAN	12.2	775.394458	2	y7	3711	72136	1628	27.73
ALYETELADAR	sp|P20700|LMNB1_HUMAN	13.1	775.394458	2	y7	4849	95974	2307	28.25
ALYETELADAR	sp|P20700|LMNB1_HUMAN	13.2	775.394458	2	y7	7797	138077	3739	26.92
ALYETELADAR	sp|P20700|LMNB1_HUMAN	13.3	775.394458	2	y7	2053	34623	619	27.59
ALYETELADAR	sp|P20700|LMNB1_HUMAN	14.1	775.394458	2	y7	13654	255625	5302	27.65
ALYETELADAR	sp|P20700|LMNB1_HUMAN	14.3	775.394458	2	y7	801	14566	0	27.52
ALYETELADAR	sp|P20700|LMNB1_HUMAN	15.1	775.394458	2	y7	1440	32851	2568	28.96
ALYETELADAR	sp|P20700|LMNB1_HUMAN	15.2	775.394458	2	y7	3897	71056	2708	26.88
ALYETELADAR	sp|P20700|LMNB1_HUMAN	15.3	775.394458	2	y7	1202	25300	2291	27.97
ALYETELADAR	sp|P20700|LMNB1_HUMAN	16.1	775.394458	2	y7	2577	45884	1421	28.88
ALYETELADAR	sp|P20700|LMNB1_HUMAN	16.3	775.394458	2	y7	358	10453	0	27.5
ALYETELADAR	sp|P20700|LMNB1_HUMAN	17.1	775.394458	2	y7	1767	38402	1179	29.56
ALYETELADAR	sp|P20700|LMNB1_HUMAN	17.1r	775.394458	2	y7	2107	41072	2914	28.27
ALYETELADAR	sp|P20700|LMNB1_HUMAN	18.1	775.394458	2	y7	3907	74429	997	29.15
ALYETELADAR	sp|P20700|LMNB1_HUMAN	18.2	775.394458	2	y7	2880	49913	2224	26.88
ALYETELADAR	sp|P20700|LMNB1_HUMAN	18.2_TR2	775.394458	2	y7	947	21019	0	27.58
ALYETELADAR	sp|P20700|LMNB1_HUMAN	19.1	775.394458	2	y7	2426	44404	1741	28.92
ALYETELADAR	sp|P20700|LMNB1_HUMAN	19.2	775.394458	2	y7	1471	30575	0	28.23
ALYETELADAR	sp|P20700|LMNB1_HUMAN	20.1	775.394458	2	y7	1755	35879	79	29.14
ALYETELADAR	sp|P20700|LMNB1_HUMAN	21.2	775.394458	2	y7	1389	28469	431	28.21
ALYETELADAR	sp|P20700|LMNB1_HUMAN	22.2	775.394458	2	y7	291	2978	0	27.92
ALYETELADAR	sp|P20700|LMNB1_HUMAN	pool	775.394458	2	y7	3807	81252	5345	27.31
IKDPDASKPEDWDER	sp|P27797|CALR_HUMAN	1.3	605.267801	4	y4	45576	11395228	7843	16.68
IKDPDASKPEDWDER	sp|P27797|CALR_HUMAN	2.3	605.267801	4	y4	27442	5110270	3736	16.91
IKDPDASKPEDWDER	sp|P27797|CALR_HUMAN	3.3	605.267801	4	y4	40361	6212364	3629	17.02
IKDPDASKPEDWDER	sp|P27797|CALR_HUMAN	4.3	605.267801	4	y4	17578	2418710	1280	17.48
IKDPDASKPEDWDER	sp|P27797|CALR_HUMAN	5.3	605.267801	4	y4	56805	12087785	6165	16.19
IKDPDASKPEDWDER	sp|P27797|CALR_HUMAN	6.3	605.267801	4	y4	25093	4070769	1354	17.38
IKDPDASKPEDWDER	sp|P27797|CALR_HUMAN	7.3	605.267801	4	y4	66814	18525178	6024	16.68
IKDPDASKPEDWDER	sp|P27797|CALR_HUMAN	8.3	605.267801	4	y4	22351	4399181	1418	17.02
IKDPDASKPEDWDER	sp|P27797|CALR_HUMAN	9.2	605.267801	4	y4	55775	12360977	5479	16.38
IKDPDASKPEDWDER	sp|P27797|CALR_HUMAN	9.3	605.267801	4	y4	39137	6003545	3666	17.38
IKDPDASKPEDWDER	sp|P27797|CALR_HUMAN	10.2	605.267801	4	y4	15712	3319831	92	15.64
IKDPDASKPEDWDER	sp|P27797|CALR_HUMAN	10.3	605.267801	4	y4	13806	2862964	3247	16.99
IKDPDASKPEDWDER	sp|P27797|CALR_HUMAN	11.1	605.267801	4	y4	27387	3600728	3049	17.78
IKDPDASKPEDWDER	sp|P27797|CALR_HUMAN	11.2	605.267801	4	y4	57931	11398136	9843	16.45
IKDPDASKPEDWDER	sp|P27797|CALR_HUMAN	11.3	605.267801	4	y4	35016	5483274	4232	16.93
IKDPDASKPEDWDER	sp|P27797|CALR_HUMAN	12.1	605.267801	4	y4	39831	4620687	1669	18.76
IKDPDASKPEDWDER	sp|P27797|CALR_HUMAN	12.2	605.267801	4	y4	56426	10314588	2947	16.78
IKDPDASKPEDWDER	sp|P27797|CALR_HUMAN	13.1	605.267801	4	y4	52667	7696572	5328	17.66
IKDPDASKPEDWDER	sp|P27797|CALR_HUMAN	13.2	605.267801	4	y4	67169	13627712	13638	15.83
IKDPDASKPEDWDER	sp|P27797|CALR_HUMAN	13.3	605.267801	4	y4	32406	7536120	1752	17.46
IKDPDASKPEDWDER	sp|P27797|CALR_HUMAN	14.1	605.267801	4	y4	77045	15907120	14659	16.72
IKDPDASKPEDWDER	sp|P27797|CALR_HUMAN	14.3	605.267801	4	y4	17089	3847832	0	16.42
IKDPDASKPEDWDER	sp|P27797|CALR_HUMAN	15.1	605.267801	4	y4	52667	7696572	5328	17.66
IKDPDASKPEDWDER	sp|P27797|CALR_HUMAN	15.2	605.267801	4	y4	58693	13042017	14386	15.81
IKDPDASKPEDWDER	sp|P27797|CALR_HUMAN	15.3	605.267801	4	y4	58201	13398450	8051	17.16
IKDPDASKPEDWDER	sp|P27797|CALR_HUMAN	16.1	605.267801	4	y4	64715	10283560	13986	17
IKDPDASKPEDWDER	sp|P27797|CALR_HUMAN	16.3	605.267801	4	y4	16035	3472973	0	16.55
IKDPDASKPEDWDER	sp|P27797|CALR_HUMAN	17.1	605.267801	4	y4	39901	4494480	2187	18.95
IKDPDASKPEDWDER	sp|P27797|CALR_HUMAN	17.1r	605.267801	4	y4	34742	4841236	2334	17.91
IKDPDASKPEDWDER	sp|P27797|CALR_HUMAN	18.1	605.267801	4	y4	40376	4539868	6218	19.03
IKDPDASKPEDWDER	sp|P27797|CALR_HUMAN	18.2	605.267801	4	y4	57141	10967921	10503	16.08
IKDPDASKPEDWDER	sp|P27797|CALR_HUMAN	18.2_TR2	605.267801	4	y4	17245	3010702	5854	16.25
IKDPDASKPEDWDER	sp|P27797|CALR_HUMAN	19.1	605.267801	4	y4	35823	4685638	4423	18.18
IKDPDASKPEDWDER	sp|P27797|CALR_HUMAN	19.2	605.267801	4	y4	38593	5205603	4620	17.23
IKDPDASKPEDWDER	sp|P27797|CALR_HUMAN	20.1	605.267801	4	y4	38620	4983727	1068	18.16
IKDPDASKPEDWDER	sp|P27797|CALR_HUMAN	21.2	605.267801	4	y4	30154	4191708	1335	17.38
IKDPDASKPEDWDER	sp|P27797|CALR_HUMAN	22.2	605.267801	4	y4	16903	3162433	924	17.1
IKDPDASKPEDWDER	sp|P27797|CALR_HUMAN	pool	605.267801	4	y4	84467	20248890	13075	15.96
IKDPDASKPEDWDER	sp|P27797|CALR_HUMAN	1.3	419.188488	4	y3	174759	11395228	36540	16.68
IKDPDASKPEDWDER	sp|P27797|CALR_HUMAN	2.3	419.188488	4	y3	120662	5110270	14640	16.93
IKDPDASKPEDWDER	sp|P27797|CALR_HUMAN	3.3	419.188488	4	y3	156814	6212364	16658	17.02
IKDPDASKPEDWDER	sp|P27797|CALR_HUMAN	4.3	419.188488	4	y3	74779	2418710	6011	17.48
IKDPDASKPEDWDER	sp|P27797|CALR_HUMAN	5.3	419.188488	4	y3	210212	12087785	24443	16.19
IKDPDASKPEDWDER	sp|P27797|CALR_HUMAN	6.3	419.188488	4	y3	99464	4070769	3665	17.4
IKDPDASKPEDWDER	sp|P27797|CALR_HUMAN	7.3	419.188488	4	y3	251920	18525178	54612	16.68
IKDPDASKPEDWDER	sp|P27797|CALR_HUMAN	8.3	419.188488	4	y3	90970	4399181	19430	16.98
IKDPDASKPEDWDER	sp|P27797|CALR_HUMAN	9.2	419.188488	4	y3	219695	12360977	41308	16.4
IKDPDASKPEDWDER	sp|P27797|CALR_HUMAN	9.3	419.188488	4	y3	145095	6003545	21146	17.36
IKDPDASKPEDWDER	sp|P27797|CALR_HUMAN	10.2	419.188488	4	y3	63149	3319831	13050	15.68
IKDPDASKPEDWDER	sp|P27797|CALR_HUMAN	10.3	419.188488	4	y3	57866	2862964	9109	16.99
IKDPDASKPEDWDER	sp|P27797|CALR_HUMAN	11.1	419.188488	4	y3	101262	3600728	19911	17.78
IKDPDASKPEDWDER	sp|P27797|CALR_HUMAN	11.2	419.188488	4	y3	218006	11398136	34885	16.49
IKDPDASKPEDWDER	sp|P27797|CALR_HUMAN	11.3	419.188488	4	y3	133223	5483274	29621	16.95
IKDPDASKPEDWDER	sp|P27797|CALR_HUMAN	12.1	419.188488	4	y3	140991	4620687	17416	18.76
IKDPDASKPEDWDER	sp|P27797|CALR_HUMAN	12.2	419.188488	4	y3	218419	10314588	26393	16.8
IKDPDASKPEDWDER	sp|P27797|CALR_HUMAN	13.1	419.188488	4	y3	200534	7696572	29205	17.66
IKDPDASKPEDWDER	sp|P27797|CALR_HUMAN	13.2	419.188488	4	y3	249545	13627712	58636	15.83
IKDPDASKPEDWDER	sp|P27797|CALR_HUMAN	13.3	419.188488	4	y3	121909	7536120	19096	17.46
IKDPDASKPEDWDER	sp|P27797|CALR_HUMAN	14.1	419.188488	4	y3	277495	15907120	60829	16.72
IKDPDASKPEDWDER	sp|P27797|CALR_HUMAN	14.3	419.188488	4	y3	65427	3847832	15790	16.49
IKDPDASKPEDWDER	sp|P27797|CALR_HUMAN	15.1	419.188488	4	y3	200534	7696572	29205	17.66
IKDPDASKPEDWDER	sp|P27797|CALR_HUMAN	15.2	419.188488	4	y3	232906	13042017	34386	15.81
IKDPDASKPEDWDER	sp|P27797|CALR_HUMAN	15.3	419.188488	4	y3	216559	13398450	50189	17.14
IKDPDASKPEDWDER	sp|P27797|CALR_HUMAN	16.1	419.188488	4	y3	249080	10283560	30206	16.97
IKDPDASKPEDWDER	sp|P27797|CALR_HUMAN	16.3	419.188488	4	y3	58747	3472973	12820	16.49
IKDPDASKPEDWDER	sp|P27797|CALR_HUMAN	17.1	419.188488	4	y3	147021	4494480	7591	18.95
IKDPDASKPEDWDER	sp|P27797|CALR_HUMAN	17.1r	419.188488	4	y3	130373	4841236	22842	17.91
IKDPDASKPEDWDER	sp|P27797|CALR_HUMAN	18.1	419.188488	4	y3	156885	4539868	16495	19.01
IKDPDASKPEDWDER	sp|P27797|CALR_HUMAN	18.2	419.188488	4	y3	212414	10967921	50367	16.06
IKDPDASKPEDWDER	sp|P27797|CALR_HUMAN	18.2_TR2	419.188488	4	y3	56986	3010702	12180	16.23
IKDPDASKPEDWDER	sp|P27797|CALR_HUMAN	19.1	419.188488	4	y3	140267	4685638	18792	18.18
IKDPDASKPEDWDER	sp|P27797|CALR_HUMAN	19.2	419.188488	4	y3	143373	5205603	18882	17.25
IKDPDASKPEDWDER	sp|P27797|CALR_HUMAN	20.1	419.188488	4	y3	147911	4983727	5289	18.16
IKDPDASKPEDWDER	sp|P27797|CALR_HUMAN	21.2	419.188488	4	y3	113813	4191708	10368	17.4
IKDPDASKPEDWDER	sp|P27797|CALR_HUMAN	22.2	419.188488	4	y3	68991	3162433	16865	17.1
IKDPDASKPEDWDER	sp|P27797|CALR_HUMAN	pool	419.188488	4	y3	316686	20248890	57386	15.91
IKDPDASKPEDWDER	sp|P27797|CALR_HUMAN	1.3	304.161545	4	y2	340771	11395228	83209	16.63
IKDPDASKPEDWDER	sp|P27797|CALR_HUMAN	2.3	304.161545	4	y2	206609	5110270	44523	16.93
IKDPDASKPEDWDER	sp|P27797|CALR_HUMAN	3.3	304.161545	4	y2	290237	6212364	45048	17.02
IKDPDASKPEDWDER	sp|P27797|CALR_HUMAN	4.3	304.161545	4	y2	139629	2418710	11094	17.48
IKDPDASKPEDWDER	sp|P27797|CALR_HUMAN	5.3	304.161545	4	y2	408583	12087785	65747	16.17
IKDPDASKPEDWDER	sp|P27797|CALR_HUMAN	6.3	304.161545	4	y2	167787	4070769	27764	17.38
IKDPDASKPEDWDER	sp|P27797|CALR_HUMAN	7.3	304.161545	4	y2	487941	18525178	61449	16.68
IKDPDASKPEDWDER	sp|P27797|CALR_HUMAN	8.3	304.161545	4	y2	161704	4399181	21875	16.98
IKDPDASKPEDWDER	sp|P27797|CALR_HUMAN	9.2	304.161545	4	y2	403822	12360977	25479	16.4
IKDPDASKPEDWDER	sp|P27797|CALR_HUMAN	9.3	304.161545	4	y2	265342	6003545	40694	17.36
IKDPDASKPEDWDER	sp|P27797|CALR_HUMAN	10.2	304.161545	4	y2	117613	3319831	16279	15.68
IKDPDASKPEDWDER	sp|P27797|CALR_HUMAN	10.3	304.161545	4	y2	114842	2862964	22713	17.02
IKDPDASKPEDWDER	sp|P27797|CALR_HUMAN	11.1	304.161545	4	y2	198271	3600728	26306	17.78
IKDPDASKPEDWDER	sp|P27797|CALR_HUMAN	11.2	304.161545	4	y2	423329	11398136	53593	16.47
IKDPDASKPEDWDER	sp|P27797|CALR_HUMAN	11.3	304.161545	4	y2	243335	5483274	38474	16.93
IKDPDASKPEDWDER	sp|P27797|CALR_HUMAN	12.1	304.161545	4	y2	274124	4620687	33546	18.73
IKDPDASKPEDWDER	sp|P27797|CALR_HUMAN	12.2	304.161545	4	y2	417054	10314588	77079	16.8
IKDPDASKPEDWDER	sp|P27797|CALR_HUMAN	13.1	304.161545	4	y2	403388	7696572	56185	17.64
IKDPDASKPEDWDER	sp|P27797|CALR_HUMAN	13.2	304.161545	4	y2	482819	13627712	73689	15.81
IKDPDASKPEDWDER	sp|P27797|CALR_HUMAN	13.3	304.161545	4	y2	237078	7536120	29818	17.44
IKDPDASKPEDWDER	sp|P27797|CALR_HUMAN	14.1	304.161545	4	y2	551989	15907120	120842	16.7
IKDPDASKPEDWDER	sp|P27797|CALR_HUMAN	14.3	304.161545	4	y2	141095	3847832	16629	16.49
IKDPDASKPEDWDER	sp|P27797|CALR_HUMAN	15.1	304.161545	4	y2	403388	7696572	56185	17.64
IKDPDASKPEDWDER	sp|P27797|CALR_HUMAN	15.2	304.161545	4	y2	432573	13042017	68489	15.81
IKDPDASKPEDWDER	sp|P27797|CALR_HUMAN	15.3	304.161545	4	y2	415633	13398450	80945	17.12
IKDPDASKPEDWDER	sp|P27797|CALR_HUMAN	16.1	304.161545	4	y2	476677	10283560	88902	17
IKDPDASKPEDWDER	sp|P27797|CALR_HUMAN	16.3	304.161545	4	y2	106376	3472973	13556	16.59
IKDPDASKPEDWDER	sp|P27797|CALR_HUMAN	17.1	304.161545	4	y2	296438	4494480	28476	18.95
IKDPDASKPEDWDER	sp|P27797|CALR_HUMAN	17.1r	304.161545	4	y2	250917	4841236	51788	17.91
IKDPDASKPEDWDER	sp|P27797|CALR_HUMAN	18.1	304.161545	4	y2	308445	4539868	36068	19.03
IKDPDASKPEDWDER	sp|P27797|CALR_HUMAN	18.2	304.161545	4	y2	412208	10967921	83112	16.06
IKDPDASKPEDWDER	sp|P27797|CALR_HUMAN	18.2_TR2	304.161545	4	y2	113767	3010702	22465	16.23
IKDPDASKPEDWDER	sp|P27797|CALR_HUMAN	19.1	304.161545	4	y2	270165	4685638	19911	18.18
IKDPDASKPEDWDER	sp|P27797|CALR_HUMAN	19.2	304.161545	4	y2	272313	5205603	45314	17.21
IKDPDASKPEDWDER	sp|P27797|CALR_HUMAN	20.1	304.161545	4	y2	283061	4983727	51638	18.18
IKDPDASKPEDWDER	sp|P27797|CALR_HUMAN	21.2	304.161545	4	y2	210038	4191708	37552	17.38
IKDPDASKPEDWDER	sp|P27797|CALR_HUMAN	22.2	304.161545	4	y2	127719	3162433	15537	17.15
IKDPDASKPEDWDER	sp|P27797|CALR_HUMAN	pool	304.161545	4	y2	655486	20248890	120550	15.94
IKDPDASKPEDWDER	sp|P27797|CALR_HUMAN	1.3	616.780741	4	y10	54888	11395228	8517	16.63
IKDPDASKPEDWDER	sp|P27797|CALR_HUMAN	2.3	616.780741	4	y10	30647	5110270	524	16.97
IKDPDASKPEDWDER	sp|P27797|CALR_HUMAN	3.3	616.780741	4	y10	45371	6212364	6429	17.04
IKDPDASKPEDWDER	sp|P27797|CALR_HUMAN	4.3	616.780741	4	y10	21599	2418710	1333	17.48
IKDPDASKPEDWDER	sp|P27797|CALR_HUMAN	5.3	616.780741	4	y10	63547	12087785	5627	16.19
IKDPDASKPEDWDER	sp|P27797|CALR_HUMAN	6.3	616.780741	4	y10	29262	4070769	2125	17.38
IKDPDASKPEDWDER	sp|P27797|CALR_HUMAN	7.3	616.780741	4	y10	75634	18525178	7103	16.66
IKDPDASKPEDWDER	sp|P27797|CALR_HUMAN	8.3	616.780741	4	y10	26515	4399181	1786	17
IKDPDASKPEDWDER	sp|P27797|CALR_HUMAN	9.2	616.780741	4	y10	64357	12360977	5950	16.36
IKDPDASKPEDWDER	sp|P27797|CALR_HUMAN	9.3	616.780741	4	y10	44880	6003545	8616	17.36
IKDPDASKPEDWDER	sp|P27797|CALR_HUMAN	10.2	616.780741	4	y10	20241	3319831	1648	15.72
IKDPDASKPEDWDER	sp|P27797|CALR_HUMAN	10.3	616.780741	4	y10	14892	2862964	1323	17.04
IKDPDASKPEDWDER	sp|P27797|CALR_HUMAN	11.1	616.780741	4	y10	30929	3600728	1718	17.78
IKDPDASKPEDWDER	sp|P27797|CALR_HUMAN	11.2	616.780741	4	y10	66968	11398136	7537	16.47
IKDPDASKPEDWDER	sp|P27797|CALR_HUMAN	11.3	616.780741	4	y10	39955	5483274	3929	16.93
IKDPDASKPEDWDER	sp|P27797|CALR_HUMAN	12.1	616.780741	4	y10	42340	4620687	5975	18.76
IKDPDASKPEDWDER	sp|P27797|CALR_HUMAN	12.2	616.780741	4	y10	59016	10314588	11723	16.8
IKDPDASKPEDWDER	sp|P27797|CALR_HUMAN	13.1	616.780741	4	y10	61085	7696572	7636	17.64
IKDPDASKPEDWDER	sp|P27797|CALR_HUMAN	13.2	616.780741	4	y10	71066	13627712	16796	15.79
IKDPDASKPEDWDER	sp|P27797|CALR_HUMAN	13.3	616.780741	4	y10	34899	7536120	6445	17.42
IKDPDASKPEDWDER	sp|P27797|CALR_HUMAN	14.1	616.780741	4	y10	79536	15907120	8372	16.68
IKDPDASKPEDWDER	sp|P27797|CALR_HUMAN	14.3	616.780741	4	y10	17803	3847832	0	16.44
IKDPDASKPEDWDER	sp|P27797|CALR_HUMAN	15.1	616.780741	4	y10	61085	7696572	7636	17.64
IKDPDASKPEDWDER	sp|P27797|CALR_HUMAN	15.2	616.780741	4	y10	65195	13042017	5646	15.79
IKDPDASKPEDWDER	sp|P27797|CALR_HUMAN	15.3	616.780741	4	y10	66315	13398450	14910	17.12
IKDPDASKPEDWDER	sp|P27797|CALR_HUMAN	16.1	616.780741	4	y10	75310	10283560	6568	16.97
IKDPDASKPEDWDER	sp|P27797|CALR_HUMAN	16.3	616.780741	4	y10	16682	3472973	1775	16.57
IKDPDASKPEDWDER	sp|P27797|CALR_HUMAN	17.1	616.780741	4	y10	41695	4494480	7945	18.95
IKDPDASKPEDWDER	sp|P27797|CALR_HUMAN	17.1r	616.780741	4	y10	38470	4841236	1752	17.91
IKDPDASKPEDWDER	sp|P27797|CALR_HUMAN	18.1	616.780741	4	y10	45601	4539868	285	19.01
IKDPDASKPEDWDER	sp|P27797|CALR_HUMAN	18.2	616.780741	4	y10	62656	10967921	12180	16.08
IKDPDASKPEDWDER	sp|P27797|CALR_HUMAN	18.2_TR2	616.780741	4	y10	16423	3010702	3659	16.21
IKDPDASKPEDWDER	sp|P27797|CALR_HUMAN	19.1	616.780741	4	y10	42753	4685638	5700	18.18
IKDPDASKPEDWDER	sp|P27797|CALR_HUMAN	19.2	616.780741	4	y10	38831	5205603	4620	17.21
IKDPDASKPEDWDER	sp|P27797|CALR_HUMAN	20.1	616.780741	4	y10	41204	4983727	2127	18.18
IKDPDASKPEDWDER	sp|P27797|CALR_HUMAN	21.2	616.780741	4	y10	35687	4191708	4884	17.38
IKDPDASKPEDWDER	sp|P27797|CALR_HUMAN	22.2	616.780741	4	y10	19817	3162433	1392	17.1
IKDPDASKPEDWDER	sp|P27797|CALR_HUMAN	pool	616.780741	4	y10	90087	20248890	5960	15.96
CDEPILSNR	sp|P30086|PEBP1_HUMAN	1.3	405.107461	2	b3	109703	4985313	20562	15.46
CDEPILSNR	sp|P30086|PEBP1_HUMAN	2.3	405.107461	2	b3	65249	2749673	12256	15.77
CDEPILSNR	sp|P30086|PEBP1_HUMAN	3.3	405.107461	2	b3	80355	3664485	19555	15.86
CDEPILSNR	sp|P30086|PEBP1_HUMAN	4.3	405.107461	2	b3	34009	1571815	2789	16.22
CDEPILSNR	sp|P30086|PEBP1_HUMAN	5.3	405.107461	2	b3	86099	4055950	23315	14.86
CDEPILSNR	sp|P30086|PEBP1_HUMAN	6.3	405.107461	2	b3	30559	1429012	6870	16.15
CDEPILSNR	sp|P30086|PEBP1_HUMAN	7.3	405.107461	2	b3	243110	12400637	39978	15.2
CDEPILSNR	sp|P30086|PEBP1_HUMAN	8.3	405.107461	2	b3	83693	4035381	4301	15.56
CDEPILSNR	sp|P30086|PEBP1_HUMAN	9.2	405.107461	2	b3	292319	14001933	73347	15.02
CDEPILSNR	sp|P30086|PEBP1_HUMAN	9.3	405.107461	2	b3	201896	9587685	28737	15.93
CDEPILSNR	sp|P30086|PEBP1_HUMAN	10.2	405.107461	2	b3	94468	4321309	13188	14.33
CDEPILSNR	sp|P30086|PEBP1_HUMAN	10.3	405.107461	2	b3	102883	4023160	20601	15.62
CDEPILSNR	sp|P30086|PEBP1_HUMAN	11.1	405.107461	2	b3	80135	4346499	28650	16.29
CDEPILSNR	sp|P30086|PEBP1_HUMAN	11.2	405.107461	2	b3	234224	11895317	22950	15.11
CDEPILSNR	sp|P30086|PEBP1_HUMAN	11.3	405.107461	2	b3	201049	9433708	18713	15.57
CDEPILSNR	sp|P30086|PEBP1_HUMAN	12.1	405.107461	2	b3	70712	3512159	25027	17.24
CDEPILSNR	sp|P30086|PEBP1_HUMAN	12.2	405.107461	2	b3	166745	8881474	44986	15.4
CDEPILSNR	sp|P30086|PEBP1_HUMAN	13.1	405.107461	2	b3	76530	4261055	30220	16.2
CDEPILSNR	sp|P30086|PEBP1_HUMAN	13.2	405.107461	2	b3	404149	21788964	74496	14.38
CDEPILSNR	sp|P30086|PEBP1_HUMAN	13.3	405.107461	2	b3	196178	9857438	46468	16.02
CDEPILSNR	sp|P30086|PEBP1_HUMAN	14.1	405.107461	2	b3	186604	8692933	27781	15.09
CDEPILSNR	sp|P30086|PEBP1_HUMAN	14.3	405.107461	2	b3	61040	2714609	10963	15.15
CDEPILSNR	sp|P30086|PEBP1_HUMAN	15.1	405.107461	2	b3	76530	4261055	30220	16.2
CDEPILSNR	sp|P30086|PEBP1_HUMAN	15.2	405.107461	2	b3	336117	17247628	67240	14.38
CDEPILSNR	sp|P30086|PEBP1_HUMAN	15.3	405.107461	2	b3	179588	8710458	37413	15.66
CDEPILSNR	sp|P30086|PEBP1_HUMAN	16.1	405.107461	2	b3	170564	8963955	53031	15.44
CDEPILSNR	sp|P30086|PEBP1_HUMAN	16.3	405.107461	2	b3	104555	4895213	22310	15.15
CDEPILSNR	sp|P30086|PEBP1_HUMAN	17.1	405.107461	2	b3	102323	4938552	40923	17.42
CDEPILSNR	sp|P30086|PEBP1_HUMAN	17.1r	405.107461	2	b3	84891	4071093	24060	16.53
CDEPILSNR	sp|P30086|PEBP1_HUMAN	18.1	405.107461	2	b3	101291	4998904	37739	17.75
CDEPILSNR	sp|P30086|PEBP1_HUMAN	18.2	405.107461	2	b3	369377	18400468	60461	14.66
CDEPILSNR	sp|P30086|PEBP1_HUMAN	18.2_TR2	405.107461	2	b3	104695	5552450	20858	14.84
CDEPILSNR	sp|P30086|PEBP1_HUMAN	19.1	405.107461	2	b3	72828	3264706	28357	16.75
CDEPILSNR	sp|P30086|PEBP1_HUMAN	19.2	405.107461	2	b3	43860	2107604	16447	16.09
CDEPILSNR	sp|P30086|PEBP1_HUMAN	20.1	405.107461	2	b3	49246	2488702	24271	16.69
CDEPILSNR	sp|P30086|PEBP1_HUMAN	21.2	405.107461	2	b3	23061	1229314	10327	16.11
CDEPILSNR	sp|P30086|PEBP1_HUMAN	22.2	405.107461	2	b3	24618	1238965	7160	16.02
CDEPILSNR	sp|P30086|PEBP1_HUMAN	pool	405.107461	2	b3	298505	14591159	69354	14.6
CDEPILSNR	sp|P30086|PEBP1_HUMAN	1.3	699.4148	2	y6	210755	4985313	37745	15.44
CDEPILSNR	sp|P30086|PEBP1_HUMAN	2.3	699.4148	2	y6	108902	2749673	19808	15.77
CDEPILSNR	sp|P30086|PEBP1_HUMAN	3.3	699.4148	2	y6	142689	3664485	18671	15.84
CDEPILSNR	sp|P30086|PEBP1_HUMAN	4.3	699.4148	2	y6	57212	1571815	11427	16.22
CDEPILSNR	sp|P30086|PEBP1_HUMAN	5.3	699.4148	2	y6	155152	4055950	28656	14.89
CDEPILSNR	sp|P30086|PEBP1_HUMAN	6.3	699.4148	2	y6	50006	1429012	10515	16.2
CDEPILSNR	sp|P30086|PEBP1_HUMAN	7.3	699.4148	2	y6	475188	12400637	51654	15.2
CDEPILSNR	sp|P30086|PEBP1_HUMAN	8.3	699.4148	2	y6	161853	4035381	11431	15.54
CDEPILSNR	sp|P30086|PEBP1_HUMAN	9.2	699.4148	2	y6	519520	14001933	108191	15
CDEPILSNR	sp|P30086|PEBP1_HUMAN	9.3	699.4148	2	y6	402361	9587685	60067	15.91
CDEPILSNR	sp|P30086|PEBP1_HUMAN	10.2	699.4148	2	y6	185875	4321309	16227	14.33
CDEPILSNR	sp|P30086|PEBP1_HUMAN	10.3	699.4148	2	y6	168104	4023160	16624	15.64
CDEPILSNR	sp|P30086|PEBP1_HUMAN	11.1	699.4148	2	y6	150769	4346499	36412	16.29
CDEPILSNR	sp|P30086|PEBP1_HUMAN	11.2	699.4148	2	y6	438450	11895317	39104	15.14
CDEPILSNR	sp|P30086|PEBP1_HUMAN	11.3	699.4148	2	y6	333219	9433708	36859	15.57
CDEPILSNR	sp|P30086|PEBP1_HUMAN	12.1	699.4148	2	y6	134058	3512159	28298	17.24
CDEPILSNR	sp|P30086|PEBP1_HUMAN	12.2	699.4148	2	y6	333331	8881474	46623	15.42
CDEPILSNR	sp|P30086|PEBP1_HUMAN	13.1	699.4148	2	y6	148474	4261055	35525	16.18
CDEPILSNR	sp|P30086|PEBP1_HUMAN	13.2	699.4148	2	y6	808851	21788964	100084	14.38
CDEPILSNR	sp|P30086|PEBP1_HUMAN	13.3	699.4148	2	y6	357365	9857438	39109	16.02
CDEPILSNR	sp|P30086|PEBP1_HUMAN	14.1	699.4148	2	y6	384607	8692933	81726	15.09
CDEPILSNR	sp|P30086|PEBP1_HUMAN	14.3	699.4148	2	y6	101560	2714609	18900	15.11
CDEPILSNR	sp|P30086|PEBP1_HUMAN	15.1	699.4148	2	y6	148474	4261055	35525	16.18
CDEPILSNR	sp|P30086|PEBP1_HUMAN	15.2	699.4148	2	y6	655871	17247628	79018	14.38
CDEPILSNR	sp|P30086|PEBP1_HUMAN	15.3	699.4148	2	y6	322904	8710458	45675	15.69
CDEPILSNR	sp|P30086|PEBP1_HUMAN	16.1	699.4148	2	y6	309100	8963955	46338	15.44
CDEPILSNR	sp|P30086|PEBP1_HUMAN	16.3	699.4148	2	y6	224514	4895213	33171	15.15
CDEPILSNR	sp|P30086|PEBP1_HUMAN	17.1	699.4148	2	y6	194880	4938552	46561	17.42
CDEPILSNR	sp|P30086|PEBP1_HUMAN	17.1r	699.4148	2	y6	154494	4071093	28587	16.53
CDEPILSNR	sp|P30086|PEBP1_HUMAN	18.1	699.4148	2	y6	200854	4998904	41233	17.75
CDEPILSNR	sp|P30086|PEBP1_HUMAN	18.2	699.4148	2	y6	655675	18400468	91334	14.66
CDEPILSNR	sp|P30086|PEBP1_HUMAN	18.2_TR2	699.4148	2	y6	195604	5552450	15498	14.77
CDEPILSNR	sp|P30086|PEBP1_HUMAN	19.1	699.4148	2	y6	134695	3264706	32115	16.75
CDEPILSNR	sp|P30086|PEBP1_HUMAN	19.2	699.4148	2	y6	95563	2107604	17446	16.04
CDEPILSNR	sp|P30086|PEBP1_HUMAN	20.1	699.4148	2	y6	90176	2488702	31719	16.71
CDEPILSNR	sp|P30086|PEBP1_HUMAN	21.2	699.4148	2	y6	46685	1229314	14943	16.15
CDEPILSNR	sp|P30086|PEBP1_HUMAN	22.2	699.4148	2	y6	50786	1238965	5602	15.91
CDEPILSNR	sp|P30086|PEBP1_HUMAN	pool	699.4148	2	y6	575025	14591159	54065	14.58
CDEPILSNR	sp|P30086|PEBP1_HUMAN	1.3	489.277972	2	y4	60606	4985313	7689	15.46
CDEPILSNR	sp|P30086|PEBP1_HUMAN	2.3	489.277972	2	y4	33557	2749673	9108	15.77
CDEPILSNR	sp|P30086|PEBP1_HUMAN	3.3	489.277972	2	y4	47577	3664485	5513	15.82
CDEPILSNR	sp|P30086|PEBP1_HUMAN	4.3	489.277972	2	y4	19155	1571815	3778	16.22
CDEPILSNR	sp|P30086|PEBP1_HUMAN	5.3	489.277972	2	y4	54552	4055950	11642	14.89
CDEPILSNR	sp|P30086|PEBP1_HUMAN	6.3	489.277972	2	y4	17411	1429012	89	16.17
CDEPILSNR	sp|P30086|PEBP1_HUMAN	7.3	489.277972	2	y4	149747	12400637	32397	15.22
CDEPILSNR	sp|P30086|PEBP1_HUMAN	8.3	489.277972	2	y4	40583	4035381	7866	15.58
CDEPILSNR	sp|P30086|PEBP1_HUMAN	9.2	489.277972	2	y4	156018	14001933	39848	15
CDEPILSNR	sp|P30086|PEBP1_HUMAN	9.3	489.277972	2	y4	114493	9587685	19141	15.91
CDEPILSNR	sp|P30086|PEBP1_HUMAN	10.2	489.277972	2	y4	55348	4321309	4685	14.38
CDEPILSNR	sp|P30086|PEBP1_HUMAN	10.3	489.277972	2	y4	52812	4023160	7224	15.64
CDEPILSNR	sp|P30086|PEBP1_HUMAN	11.1	489.277972	2	y4	44275	4346499	14346	16.31
CDEPILSNR	sp|P30086|PEBP1_HUMAN	11.2	489.277972	2	y4	129119	11895317	13904	15.11
CDEPILSNR	sp|P30086|PEBP1_HUMAN	11.3	489.277972	2	y4	110948	9433708	19458	15.55
CDEPILSNR	sp|P30086|PEBP1_HUMAN	12.1	489.277972	2	y4	40399	3512159	6293	17.22
CDEPILSNR	sp|P30086|PEBP1_HUMAN	12.2	489.277972	2	y4	99056	8881474	27777	15.42
CDEPILSNR	sp|P30086|PEBP1_HUMAN	13.1	489.277972	2	y4	45043	4261055	11593	16.2
CDEPILSNR	sp|P30086|PEBP1_HUMAN	13.2	489.277972	2	y4	237866	21788964	43246	14.35
CDEPILSNR	sp|P30086|PEBP1_HUMAN	13.3	489.277972	2	y4	115549	9857438	13234	16
CDEPILSNR	sp|P30086|PEBP1_HUMAN	14.1	489.277972	2	y4	111952	8692933	26051	15.09
CDEPILSNR	sp|P30086|PEBP1_HUMAN	14.3	489.277972	2	y4	33947	2714609	6428	15.11
CDEPILSNR	sp|P30086|PEBP1_HUMAN	15.1	489.277972	2	y4	45043	4261055	11593	16.2
CDEPILSNR	sp|P30086|PEBP1_HUMAN	15.2	489.277972	2	y4	183733	17247628	23419	14.38
CDEPILSNR	sp|P30086|PEBP1_HUMAN	15.3	489.277972	2	y4	100176	8710458	20898	15.69
CDEPILSNR	sp|P30086|PEBP1_HUMAN	16.1	489.277972	2	y4	94550	8963955	31597	15.44
CDEPILSNR	sp|P30086|PEBP1_HUMAN	16.3	489.277972	2	y4	49503	4895213	8917	15.13
CDEPILSNR	sp|P30086|PEBP1_HUMAN	17.1	489.277972	2	y4	58764	4938552	18396	17.42
CDEPILSNR	sp|P30086|PEBP1_HUMAN	17.1r	489.277972	2	y4	48289	4071093	13525	16.53
CDEPILSNR	sp|P30086|PEBP1_HUMAN	18.1	489.277972	2	y4	59362	4998904	25620	17.75
CDEPILSNR	sp|P30086|PEBP1_HUMAN	18.2	489.277972	2	y4	208696	18400468	36790	14.66
CDEPILSNR	sp|P30086|PEBP1_HUMAN	18.2_TR2	489.277972	2	y4	54760	5552450	6938	14.84
CDEPILSNR	sp|P30086|PEBP1_HUMAN	19.1	489.277972	2	y4	38201	3264706	14003	16.75
CDEPILSNR	sp|P30086|PEBP1_HUMAN	19.2	489.277972	2	y4	25314	2107604	4612	16.04
CDEPILSNR	sp|P30086|PEBP1_HUMAN	20.1	489.277972	2	y4	28812	2488702	10070	16.71
CDEPILSNR	sp|P30086|PEBP1_HUMAN	21.2	489.277972	2	y4	14157	1229314	3912	16.15
CDEPILSNR	sp|P30086|PEBP1_HUMAN	22.2	489.277972	2	y4	15857	1238965	9020	15.96
CDEPILSNR	sp|P30086|PEBP1_HUMAN	pool	489.277972	2	y4	173252	14591159	31771	14.58
CDEPILSNR	sp|P30086|PEBP1_HUMAN	1.3	376.193908	2	y3	74515	4985313	22421	15.46
CDEPILSNR	sp|P30086|PEBP1_HUMAN	2.3	376.193908	2	y3	42310	2749673	6917	15.77
CDEPILSNR	sp|P30086|PEBP1_HUMAN	3.3	376.193908	2	y3	52350	3664485	6563	15.84
CDEPILSNR	sp|P30086|PEBP1_HUMAN	4.3	376.193908	2	y3	22701	1571815	5108	16.22
CDEPILSNR	sp|P30086|PEBP1_HUMAN	5.3	376.193908	2	y3	54418	4055950	28029	14.89
CDEPILSNR	sp|P30086|PEBP1_HUMAN	6.3	376.193908	2	y3	22040	1429012	1320	16.17
CDEPILSNR	sp|P30086|PEBP1_HUMAN	7.3	376.193908	2	y3	169628	12400637	28311	15.2
CDEPILSNR	sp|P30086|PEBP1_HUMAN	8.3	376.193908	2	y3	54351	4035381	10616	15.56
CDEPILSNR	sp|P30086|PEBP1_HUMAN	9.2	376.193908	2	y3	177684	14001933	39231	15.02
CDEPILSNR	sp|P30086|PEBP1_HUMAN	9.3	376.193908	2	y3	133328	9587685	30967	15.93
CDEPILSNR	sp|P30086|PEBP1_HUMAN	10.2	376.193908	2	y3	70826	4321309	13998	14.33
CDEPILSNR	sp|P30086|PEBP1_HUMAN	10.3	376.193908	2	y3	52776	4023160	7917	15.66
CDEPILSNR	sp|P30086|PEBP1_HUMAN	11.1	376.193908	2	y3	52157	4346499	14419	16.31
CDEPILSNR	sp|P30086|PEBP1_HUMAN	11.2	376.193908	2	y3	160241	11895317	24520	15.14
CDEPILSNR	sp|P30086|PEBP1_HUMAN	11.3	376.193908	2	y3	129765	9433708	11662	15.57
CDEPILSNR	sp|P30086|PEBP1_HUMAN	12.1	376.193908	2	y3	49227	3512159	11789	17.22
CDEPILSNR	sp|P30086|PEBP1_HUMAN	12.2	376.193908	2	y3	124290	8881474	21698	15.4
CDEPILSNR	sp|P30086|PEBP1_HUMAN	13.1	376.193908	2	y3	52587	4261055	12675	16.2
CDEPILSNR	sp|P30086|PEBP1_HUMAN	13.2	376.193908	2	y3	284603	21788964	35530	14.35
CDEPILSNR	sp|P30086|PEBP1_HUMAN	13.3	376.193908	2	y3	126326	9857438	19672	16.02
CDEPILSNR	sp|P30086|PEBP1_HUMAN	14.1	376.193908	2	y3	133890	8692933	21033	15.09
CDEPILSNR	sp|P30086|PEBP1_HUMAN	14.3	376.193908	2	y3	35187	2714609	4033	15.13
CDEPILSNR	sp|P30086|PEBP1_HUMAN	15.1	376.193908	2	y3	52587	4261055	12675	16.2
CDEPILSNR	sp|P30086|PEBP1_HUMAN	15.2	376.193908	2	y3	228435	17247628	49764	14.4
CDEPILSNR	sp|P30086|PEBP1_HUMAN	15.3	376.193908	2	y3	127082	8710458	11947	15.66
CDEPILSNR	sp|P30086|PEBP1_HUMAN	16.1	376.193908	2	y3	111111	8963955	26336	15.44
CDEPILSNR	sp|P30086|PEBP1_HUMAN	16.3	376.193908	2	y3	64546	4895213	8137	15.13
CDEPILSNR	sp|P30086|PEBP1_HUMAN	17.1	376.193908	2	y3	67256	4938552	9042	17.42
CDEPILSNR	sp|P30086|PEBP1_HUMAN	17.1r	376.193908	2	y3	55108	4071093	11661	16.53
CDEPILSNR	sp|P30086|PEBP1_HUMAN	18.1	376.193908	2	y3	69940	4998904	13921	17.75
CDEPILSNR	sp|P30086|PEBP1_HUMAN	18.2	376.193908	2	y3	253851	18400468	31034	14.66
CDEPILSNR	sp|P30086|PEBP1_HUMAN	18.2_TR2	376.193908	2	y3	66178	5552450	3193	14.82
CDEPILSNR	sp|P30086|PEBP1_HUMAN	19.1	376.193908	2	y3	46243	3264706	11729	16.75
CDEPILSNR	sp|P30086|PEBP1_HUMAN	19.2	376.193908	2	y3	28543	2107604	5627	16.04
CDEPILSNR	sp|P30086|PEBP1_HUMAN	20.1	376.193908	2	y3	31844	2488702	14859	16.71
CDEPILSNR	sp|P30086|PEBP1_HUMAN	21.2	376.193908	2	y3	19627	1229314	4873	16.15
CDEPILSNR	sp|P30086|PEBP1_HUMAN	22.2	376.193908	2	y3	17584	1238965	2117	15.94
CDEPILSNR	sp|P30086|PEBP1_HUMAN	pool	376.193908	2	y3	201114	14591159	37786	14.58
EAAEAIEAEGATAPLTELLHSR	sp|P35222|CTNB1_HUMAN	1.3	472.203804	3	b5	8954	396115	3943	53.41
EAAEAIEAEGATAPLTELLHSR	sp|P35222|CTNB1_HUMAN	2.3	472.203804	3	b5	4234	172136	1384	53.81
EAAEAIEAEGATAPLTELLHSR	sp|P35222|CTNB1_HUMAN	3.3	472.203804	3	b5	4663	200517	1783	53.1
EAAEAIEAEGATAPLTELLHSR	sp|P35222|CTNB1_HUMAN	4.3	472.203804	3	b5	1188	50130	119	54.09
EAAEAIEAEGATAPLTELLHSR	sp|P35222|CTNB1_HUMAN	5.3	472.203804	3	b5	6173	317225	1841	53.05
EAAEAIEAEGATAPLTELLHSR	sp|P35222|CTNB1_HUMAN	6.3	472.203804	3	b5	1352	61030	376	53.88
EAAEAIEAEGATAPLTELLHSR	sp|P35222|CTNB1_HUMAN	7.3	472.203804	3	b5	9847	442927	2773	53.64
EAAEAIEAEGATAPLTELLHSR	sp|P35222|CTNB1_HUMAN	8.3	472.203804	3	b5	2956	127285	709	53.26
EAAEAIEAEGATAPLTELLHSR	sp|P35222|CTNB1_HUMAN	9.2	472.203804	3	b5	4170	176700	1758	53.63
EAAEAIEAEGATAPLTELLHSR	sp|P35222|CTNB1_HUMAN	9.3	472.203804	3	b5	5559	246278	1151	53.89
EAAEAIEAEGATAPLTELLHSR	sp|P35222|CTNB1_HUMAN	10.2	472.203804	3	b5	3965	171351	754	52.96
EAAEAIEAEGATAPLTELLHSR	sp|P35222|CTNB1_HUMAN	10.3	472.203804	3	b5	4661	199949	1475	53.7
EAAEAIEAEGATAPLTELLHSR	sp|P35222|CTNB1_HUMAN	11.1	472.203804	3	b5	4613	200597	961	54.02
EAAEAIEAEGATAPLTELLHSR	sp|P35222|CTNB1_HUMAN	11.2	472.203804	3	b5	8280	360083	878	53.49
EAAEAIEAEGATAPLTELLHSR	sp|P35222|CTNB1_HUMAN	11.3	472.203804	3	b5	7211	327372	2058	53.48
EAAEAIEAEGATAPLTELLHSR	sp|P35222|CTNB1_HUMAN	12.1	472.203804	3	b5	3505	167624	1221	54.65
EAAEAIEAEGATAPLTELLHSR	sp|P35222|CTNB1_HUMAN	12.2	472.203804	3	b5	4071	181514	708	53.89
EAAEAIEAEGATAPLTELLHSR	sp|P35222|CTNB1_HUMAN	13.1	472.203804	3	b5	4917	236905	1456	54.87
EAAEAIEAEGATAPLTELLHSR	sp|P35222|CTNB1_HUMAN	13.2	472.203804	3	b5	10143	495133	3970	53.05
EAAEAIEAEGATAPLTELLHSR	sp|P35222|CTNB1_HUMAN	13.3	472.203804	3	b5	8436	393345	3952	53.28
EAAEAIEAEGATAPLTELLHSR	sp|P35222|CTNB1_HUMAN	14.1	472.203804	3	b5	15696	670286	8486	53.52
EAAEAIEAEGATAPLTELLHSR	sp|P35222|CTNB1_HUMAN	14.3	472.203804	3	b5	4673	205591	2018	53.05
EAAEAIEAEGATAPLTELLHSR	sp|P35222|CTNB1_HUMAN	15.1	472.203804	3	b5	4917	236905	1456	54.87
EAAEAIEAEGATAPLTELLHSR	sp|P35222|CTNB1_HUMAN	15.2	472.203804	3	b5	11802	542064	3492	52.63
EAAEAIEAEGATAPLTELLHSR	sp|P35222|CTNB1_HUMAN	15.3	472.203804	3	b5	8251	377287	2655	53.67
EAAEAIEAEGATAPLTELLHSR	sp|P35222|CTNB1_HUMAN	16.1	472.203804	3	b5	7739	400938	3107	53.88
EAAEAIEAEGATAPLTELLHSR	sp|P35222|CTNB1_HUMAN	16.3	472.203804	3	b5	5674	275852	569	53.11
EAAEAIEAEGATAPLTELLHSR	sp|P35222|CTNB1_HUMAN	17.1	472.203804	3	b5	5454	244971	1514	54.79
EAAEAIEAEGATAPLTELLHSR	sp|P35222|CTNB1_HUMAN	17.1r	472.203804	3	b5	3037	138871	789	54.21
EAAEAIEAEGATAPLTELLHSR	sp|P35222|CTNB1_HUMAN	18.1	472.203804	3	b5	5341	256032	2110	54.06
EAAEAIEAEGATAPLTELLHSR	sp|P35222|CTNB1_HUMAN	18.2	472.203804	3	b5	10801	457197	4486	52.73
EAAEAIEAEGATAPLTELLHSR	sp|P35222|CTNB1_HUMAN	18.2_TR2	472.203804	3	b5	3669	203003	801	53.37
EAAEAIEAEGATAPLTELLHSR	sp|P35222|CTNB1_HUMAN	19.1	472.203804	3	b5	2473	114800	995	54.36
EAAEAIEAEGATAPLTELLHSR	sp|P35222|CTNB1_HUMAN	19.2	472.203804	3	b5	1647	80239	498	53.35
EAAEAIEAEGATAPLTELLHSR	sp|P35222|CTNB1_HUMAN	20.1	472.203804	3	b5	2323	101345	1009	54.4
EAAEAIEAEGATAPLTELLHSR	sp|P35222|CTNB1_HUMAN	21.2	472.203804	3	b5	1923	75990	505	55.04
EAAEAIEAEGATAPLTELLHSR	sp|P35222|CTNB1_HUMAN	22.2	472.203804	3	b5	2487	111353	169	53.48
EAAEAIEAEGATAPLTELLHSR	sp|P35222|CTNB1_HUMAN	pool	472.203804	3	b5	15383	745608	6167	53.67
EAAEAIEAEGATAPLTELLHSR	sp|P35222|CTNB1_HUMAN	1.3	1237.689912	3	y11	3543	396115	1199	53.41
EAAEAIEAEGATAPLTELLHSR	sp|P35222|CTNB1_HUMAN	2.3	1237.689912	3	y11	1486	172136	383	53.81
EAAEAIEAEGATAPLTELLHSR	sp|P35222|CTNB1_HUMAN	3.3	1237.689912	3	y11	1968	200517	436	53.11
EAAEAIEAEGATAPLTELLHSR	sp|P35222|CTNB1_HUMAN	4.3	1237.689912	3	y11	479	50130	0	54.07
EAAEAIEAEGATAPLTELLHSR	sp|P35222|CTNB1_HUMAN	5.3	1237.689912	3	y11	3113	317225	367	53
EAAEAIEAEGATAPLTELLHSR	sp|P35222|CTNB1_HUMAN	6.3	1237.689912	3	y11	652	61030	0	53.88
EAAEAIEAEGATAPLTELLHSR	sp|P35222|CTNB1_HUMAN	7.3	1237.689912	3	y11	4353	442927	175	53.65
EAAEAIEAEGATAPLTELLHSR	sp|P35222|CTNB1_HUMAN	8.3	1237.689912	3	y11	1226	127285	0	53.26
EAAEAIEAEGATAPLTELLHSR	sp|P35222|CTNB1_HUMAN	9.2	1237.689912	3	y11	1841	176700	145	53.67
EAAEAIEAEGATAPLTELLHSR	sp|P35222|CTNB1_HUMAN	9.3	1237.689912	3	y11	2337	246278	423	53.9
EAAEAIEAEGATAPLTELLHSR	sp|P35222|CTNB1_HUMAN	10.2	1237.689912	3	y11	1794	171351	0	52.98
EAAEAIEAEGATAPLTELLHSR	sp|P35222|CTNB1_HUMAN	10.3	1237.689912	3	y11	1988	199949	165	53.7
EAAEAIEAEGATAPLTELLHSR	sp|P35222|CTNB1_HUMAN	11.1	1237.689912	3	y11	1972	200597	284	54
EAAEAIEAEGATAPLTELLHSR	sp|P35222|CTNB1_HUMAN	11.2	1237.689912	3	y11	4000	360083	1644	53.47
EAAEAIEAEGATAPLTELLHSR	sp|P35222|CTNB1_HUMAN	11.3	1237.689912	3	y11	3232	327372	360	53.5
EAAEAIEAEGATAPLTELLHSR	sp|P35222|CTNB1_HUMAN	12.1	1237.689912	3	y11	1689	167624	367	54.67
EAAEAIEAEGATAPLTELLHSR	sp|P35222|CTNB1_HUMAN	12.2	1237.689912	3	y11	1810	181514	103	53.9
EAAEAIEAEGATAPLTELLHSR	sp|P35222|CTNB1_HUMAN	13.1	1237.689912	3	y11	2231	236905	231	54.87
EAAEAIEAEGATAPLTELLHSR	sp|P35222|CTNB1_HUMAN	13.2	1237.689912	3	y11	4239	495133	1314	53.03
EAAEAIEAEGATAPLTELLHSR	sp|P35222|CTNB1_HUMAN	13.3	1237.689912	3	y11	4036	393345	985	53.26
EAAEAIEAEGATAPLTELLHSR	sp|P35222|CTNB1_HUMAN	14.1	1237.689912	3	y11	6745	670286	3388	53.5
EAAEAIEAEGATAPLTELLHSR	sp|P35222|CTNB1_HUMAN	14.3	1237.689912	3	y11	1989	205591	263	53.1
EAAEAIEAEGATAPLTELLHSR	sp|P35222|CTNB1_HUMAN	15.1	1237.689912	3	y11	2231	236905	231	54.87
EAAEAIEAEGATAPLTELLHSR	sp|P35222|CTNB1_HUMAN	15.2	1237.689912	3	y11	4574	542064	1165	52.66
EAAEAIEAEGATAPLTELLHSR	sp|P35222|CTNB1_HUMAN	15.3	1237.689912	3	y11	3553	377287	750	53.67
EAAEAIEAEGATAPLTELLHSR	sp|P35222|CTNB1_HUMAN	16.1	1237.689912	3	y11	3657	400938	471	53.87
EAAEAIEAEGATAPLTELLHSR	sp|P35222|CTNB1_HUMAN	16.3	1237.689912	3	y11	2868	275852	422	53.11
EAAEAIEAEGATAPLTELLHSR	sp|P35222|CTNB1_HUMAN	17.1	1237.689912	3	y11	2960	244971	286	54.77
EAAEAIEAEGATAPLTELLHSR	sp|P35222|CTNB1_HUMAN	17.1r	1237.689912	3	y11	1465	138871	0	54.2
EAAEAIEAEGATAPLTELLHSR	sp|P35222|CTNB1_HUMAN	18.1	1237.689912	3	y11	2297	256032	387	54.04
EAAEAIEAEGATAPLTELLHSR	sp|P35222|CTNB1_HUMAN	18.2	1237.689912	3	y11	4549	457197	506	52.72
EAAEAIEAEGATAPLTELLHSR	sp|P35222|CTNB1_HUMAN	18.2_TR2	1237.689912	3	y11	2122	203003	0	53.37
EAAEAIEAEGATAPLTELLHSR	sp|P35222|CTNB1_HUMAN	19.1	1237.689912	3	y11	1230	114800	174	54.37
EAAEAIEAEGATAPLTELLHSR	sp|P35222|CTNB1_HUMAN	19.2	1237.689912	3	y11	1062	80239	0	53.35
EAAEAIEAEGATAPLTELLHSR	sp|P35222|CTNB1_HUMAN	20.1	1237.689912	3	y11	1091	101345	416	54.38
EAAEAIEAEGATAPLTELLHSR	sp|P35222|CTNB1_HUMAN	21.2	1237.689912	3	y11	921	75990	0	55.01
EAAEAIEAEGATAPLTELLHSR	sp|P35222|CTNB1_HUMAN	22.2	1237.689912	3	y11	969	111353	0	53.45
EAAEAIEAEGATAPLTELLHSR	sp|P35222|CTNB1_HUMAN	pool	1237.689912	3	y11	6767	745608	1104	53.67
EAAEAIEAEGATAPLTELLHSR	sp|P35222|CTNB1_HUMAN	1.3	1065.60512	3	y9	16387	396115	4301	53.41
EAAEAIEAEGATAPLTELLHSR	sp|P35222|CTNB1_HUMAN	2.3	1065.60512	3	y9	7706	172136	1263	53.84
EAAEAIEAEGATAPLTELLHSR	sp|P35222|CTNB1_HUMAN	3.3	1065.60512	3	y9	8281	200517	1525	53.11
EAAEAIEAEGATAPLTELLHSR	sp|P35222|CTNB1_HUMAN	4.3	1065.60512	3	y9	1902	50130	0	54.04
EAAEAIEAEGATAPLTELLHSR	sp|P35222|CTNB1_HUMAN	5.3	1065.60512	3	y9	12027	317225	2944	53.01
EAAEAIEAEGATAPLTELLHSR	sp|P35222|CTNB1_HUMAN	6.3	1065.60512	3	y9	2568	61030	41	53.83
EAAEAIEAEGATAPLTELLHSR	sp|P35222|CTNB1_HUMAN	7.3	1065.60512	3	y9	16938	442927	2617	53.62
EAAEAIEAEGATAPLTELLHSR	sp|P35222|CTNB1_HUMAN	8.3	1065.60512	3	y9	5135	127285	696	53.25
EAAEAIEAEGATAPLTELLHSR	sp|P35222|CTNB1_HUMAN	9.2	1065.60512	3	y9	7115	176700	578	53.65
EAAEAIEAEGATAPLTELLHSR	sp|P35222|CTNB1_HUMAN	9.3	1065.60512	3	y9	9965	246278	1201	53.89
EAAEAIEAEGATAPLTELLHSR	sp|P35222|CTNB1_HUMAN	10.2	1065.60512	3	y9	7407	171351	1102	52.96
EAAEAIEAEGATAPLTELLHSR	sp|P35222|CTNB1_HUMAN	10.3	1065.60512	3	y9	8168	199949	1279	53.67
EAAEAIEAEGATAPLTELLHSR	sp|P35222|CTNB1_HUMAN	11.1	1065.60512	3	y9	8304	200597	1075	54
EAAEAIEAEGATAPLTELLHSR	sp|P35222|CTNB1_HUMAN	11.2	1065.60512	3	y9	16321	360083	3876	53.48
EAAEAIEAEGATAPLTELLHSR	sp|P35222|CTNB1_HUMAN	11.3	1065.60512	3	y9	12772	327372	2142	53.48
EAAEAIEAEGATAPLTELLHSR	sp|P35222|CTNB1_HUMAN	12.1	1065.60512	3	y9	6843	167624	1105	54.66
EAAEAIEAEGATAPLTELLHSR	sp|P35222|CTNB1_HUMAN	12.2	1065.60512	3	y9	7981	181514	595	53.87
EAAEAIEAEGATAPLTELLHSR	sp|P35222|CTNB1_HUMAN	13.1	1065.60512	3	y9	9571	236905	1374	54.88
EAAEAIEAEGATAPLTELLHSR	sp|P35222|CTNB1_HUMAN	13.2	1065.60512	3	y9	18814	495133	3630	53.01
EAAEAIEAEGATAPLTELLHSR	sp|P35222|CTNB1_HUMAN	13.3	1065.60512	3	y9	16536	393345	2485	53.28
EAAEAIEAEGATAPLTELLHSR	sp|P35222|CTNB1_HUMAN	14.1	1065.60512	3	y9	30666	670286	8709	53.52
EAAEAIEAEGATAPLTELLHSR	sp|P35222|CTNB1_HUMAN	14.3	1065.60512	3	y9	9381	205591	441	53.08
EAAEAIEAEGATAPLTELLHSR	sp|P35222|CTNB1_HUMAN	15.1	1065.60512	3	y9	9571	236905	1374	54.88
EAAEAIEAEGATAPLTELLHSR	sp|P35222|CTNB1_HUMAN	15.2	1065.60512	3	y9	21225	542064	3545	52.62
EAAEAIEAEGATAPLTELLHSR	sp|P35222|CTNB1_HUMAN	15.3	1065.60512	3	y9	14436	377287	2461	53.7
EAAEAIEAEGATAPLTELLHSR	sp|P35222|CTNB1_HUMAN	16.1	1065.60512	3	y9	15593	400938	2365	53.89
EAAEAIEAEGATAPLTELLHSR	sp|P35222|CTNB1_HUMAN	16.3	1065.60512	3	y9	11966	275852	1244	53.13
EAAEAIEAEGATAPLTELLHSR	sp|P35222|CTNB1_HUMAN	17.1	1065.60512	3	y9	10630	244971	1576	54.77
EAAEAIEAEGATAPLTELLHSR	sp|P35222|CTNB1_HUMAN	17.1r	1065.60512	3	y9	5949	138871	0	54.22
EAAEAIEAEGATAPLTELLHSR	sp|P35222|CTNB1_HUMAN	18.1	1065.60512	3	y9	10208	256032	884	54.04
EAAEAIEAEGATAPLTELLHSR	sp|P35222|CTNB1_HUMAN	18.2	1065.60512	3	y9	19673	457197	3531	52.72
EAAEAIEAEGATAPLTELLHSR	sp|P35222|CTNB1_HUMAN	18.2_TR2	1065.60512	3	y9	7542	203003	386	53.31
EAAEAIEAEGATAPLTELLHSR	sp|P35222|CTNB1_HUMAN	19.1	1065.60512	3	y9	5645	114800	668	54.4
EAAEAIEAEGATAPLTELLHSR	sp|P35222|CTNB1_HUMAN	19.2	1065.60512	3	y9	3445	80239	468	53.35
EAAEAIEAEGATAPLTELLHSR	sp|P35222|CTNB1_HUMAN	20.1	1065.60512	3	y9	4630	101345	780	54.36
EAAEAIEAEGATAPLTELLHSR	sp|P35222|CTNB1_HUMAN	21.2	1065.60512	3	y9	3397	75990	0	55.03
EAAEAIEAEGATAPLTELLHSR	sp|P35222|CTNB1_HUMAN	22.2	1065.60512	3	y9	4214	111353	346	53.5
EAAEAIEAEGATAPLTELLHSR	sp|P35222|CTNB1_HUMAN	pool	1065.60512	3	y9	30410	745608	7359	53.65
EAAEAIEAEGATAPLTELLHSR	sp|P35222|CTNB1_HUMAN	1.3	847.939033	3	y16	5193	396115	1841	53.43
EAAEAIEAEGATAPLTELLHSR	sp|P35222|CTNB1_HUMAN	2.3	847.939033	3	y16	2916	172136	447	53.81
EAAEAIEAEGATAPLTELLHSR	sp|P35222|CTNB1_HUMAN	3.3	847.939033	3	y16	3087	200517	231	53.13
EAAEAIEAEGATAPLTELLHSR	sp|P35222|CTNB1_HUMAN	4.3	847.939033	3	y16	704	50130	0	54.04
EAAEAIEAEGATAPLTELLHSR	sp|P35222|CTNB1_HUMAN	5.3	847.939033	3	y16	4819	317225	1053	53.05
EAAEAIEAEGATAPLTELLHSR	sp|P35222|CTNB1_HUMAN	6.3	847.939033	3	y16	1022	61030	0	53.86
EAAEAIEAEGATAPLTELLHSR	sp|P35222|CTNB1_HUMAN	7.3	847.939033	3	y16	5899	442927	924	53.62
EAAEAIEAEGATAPLTELLHSR	sp|P35222|CTNB1_HUMAN	8.3	847.939033	3	y16	1926	127285	671	53.3
EAAEAIEAEGATAPLTELLHSR	sp|P35222|CTNB1_HUMAN	9.2	847.939033	3	y16	2625	176700	141	53.63
EAAEAIEAEGATAPLTELLHSR	sp|P35222|CTNB1_HUMAN	9.3	847.939033	3	y16	4034	246278	158	53.88
EAAEAIEAEGATAPLTELLHSR	sp|P35222|CTNB1_HUMAN	10.2	847.939033	3	y16	2505	171351	752	52.98
EAAEAIEAEGATAPLTELLHSR	sp|P35222|CTNB1_HUMAN	10.3	847.939033	3	y16	2989	199949	534	53.67
EAAEAIEAEGATAPLTELLHSR	sp|P35222|CTNB1_HUMAN	11.1	847.939033	3	y16	2755	200597	489	54.02
EAAEAIEAEGATAPLTELLHSR	sp|P35222|CTNB1_HUMAN	11.2	847.939033	3	y16	5274	360083	80	53.45
EAAEAIEAEGATAPLTELLHSR	sp|P35222|CTNB1_HUMAN	11.3	847.939033	3	y16	4636	327372	967	53.48
EAAEAIEAEGATAPLTELLHSR	sp|P35222|CTNB1_HUMAN	12.1	847.939033	3	y16	2312	167624	269	54.63
EAAEAIEAEGATAPLTELLHSR	sp|P35222|CTNB1_HUMAN	12.2	847.939033	3	y16	2655	181514	0	53.9
EAAEAIEAEGATAPLTELLHSR	sp|P35222|CTNB1_HUMAN	13.1	847.939033	3	y16	3122	236905	0	54.86
EAAEAIEAEGATAPLTELLHSR	sp|P35222|CTNB1_HUMAN	13.2	847.939033	3	y16	6368	495133	2006	53.01
EAAEAIEAEGATAPLTELLHSR	sp|P35222|CTNB1_HUMAN	13.3	847.939033	3	y16	5257	393345	1477	53.3
EAAEAIEAEGATAPLTELLHSR	sp|P35222|CTNB1_HUMAN	14.1	847.939033	3	y16	9093	670286	3673	53.55
EAAEAIEAEGATAPLTELLHSR	sp|P35222|CTNB1_HUMAN	14.3	847.939033	3	y16	2770	205591	0	53.05
EAAEAIEAEGATAPLTELLHSR	sp|P35222|CTNB1_HUMAN	15.1	847.939033	3	y16	3122	236905	0	54.86
EAAEAIEAEGATAPLTELLHSR	sp|P35222|CTNB1_HUMAN	15.2	847.939033	3	y16	7322	542064	1956	52.6
EAAEAIEAEGATAPLTELLHSR	sp|P35222|CTNB1_HUMAN	15.3	847.939033	3	y16	5243	377287	2147	53.72
EAAEAIEAEGATAPLTELLHSR	sp|P35222|CTNB1_HUMAN	16.1	847.939033	3	y16	5632	400938	1342	53.88
EAAEAIEAEGATAPLTELLHSR	sp|P35222|CTNB1_HUMAN	16.3	847.939033	3	y16	3575	275852	274	53.05
EAAEAIEAEGATAPLTELLHSR	sp|P35222|CTNB1_HUMAN	17.1	847.939033	3	y16	3726	244971	977	54.76
EAAEAIEAEGATAPLTELLHSR	sp|P35222|CTNB1_HUMAN	17.1r	847.939033	3	y16	1879	138871	0	54.24
EAAEAIEAEGATAPLTELLHSR	sp|P35222|CTNB1_HUMAN	18.1	847.939033	3	y16	3249	256032	1417	54.07
EAAEAIEAEGATAPLTELLHSR	sp|P35222|CTNB1_HUMAN	18.2	847.939033	3	y16	6903	457197	2748	52.72
EAAEAIEAEGATAPLTELLHSR	sp|P35222|CTNB1_HUMAN	18.2_TR2	847.939033	3	y16	2729	203003	0	53.35
EAAEAIEAEGATAPLTELLHSR	sp|P35222|CTNB1_HUMAN	19.1	847.939033	3	y16	2064	114800	455	54.38
EAAEAIEAEGATAPLTELLHSR	sp|P35222|CTNB1_HUMAN	19.2	847.939033	3	y16	1145	80239	0	53.35
EAAEAIEAEGATAPLTELLHSR	sp|P35222|CTNB1_HUMAN	20.1	847.939033	3	y16	1517	101345	0	54.36
EAAEAIEAEGATAPLTELLHSR	sp|P35222|CTNB1_HUMAN	21.2	847.939033	3	y16	1182	75990	96	55.02
EAAEAIEAEGATAPLTELLHSR	sp|P35222|CTNB1_HUMAN	22.2	847.939033	3	y16	1585	111353	661	53.52
EAAEAIEAEGATAPLTELLHSR	sp|P35222|CTNB1_HUMAN	pool	847.939033	3	y16	9625	745608	3793	53.65
KKPTPIQLNPAPDGSAVNGTSSAETNLEALQK	sp|Q02750|MP2K1_HUMAN	1.3	594.858598	4	b11	10540	225027	1349	35.95
KKPTPIQLNPAPDGSAVNGTSSAETNLEALQK	sp|Q02750|MP2K1_HUMAN	2.3	594.858598	4	b11	2871	63573	388	36.48
KKPTPIQLNPAPDGSAVNGTSSAETNLEALQK	sp|Q02750|MP2K1_HUMAN	3.3	594.858598	4	b11	7585	146021	1034	36.07
KKPTPIQLNPAPDGSAVNGTSSAETNLEALQK	sp|Q02750|MP2K1_HUMAN	4.3	594.858598	4	b11	1438	32721	0	36.78
KKPTPIQLNPAPDGSAVNGTSSAETNLEALQK	sp|Q02750|MP2K1_HUMAN	5.3	594.858598	4	b11	5946	134565	3316	35.97
KKPTPIQLNPAPDGSAVNGTSSAETNLEALQK	sp|Q02750|MP2K1_HUMAN	6.3	594.858598	4	b11	2255	55677	707	36.48
KKPTPIQLNPAPDGSAVNGTSSAETNLEALQK	sp|Q02750|MP2K1_HUMAN	7.3	594.858598	4	b11	12696	316015	4687	36.02
KKPTPIQLNPAPDGSAVNGTSSAETNLEALQK	sp|Q02750|MP2K1_HUMAN	8.3	594.858598	4	b11	2393	58471	1139	36.28
KKPTPIQLNPAPDGSAVNGTSSAETNLEALQK	sp|Q02750|MP2K1_HUMAN	9.2	594.858598	4	b11	5290	130493	1663	35.97
KKPTPIQLNPAPDGSAVNGTSSAETNLEALQK	sp|Q02750|MP2K1_HUMAN	9.3	594.858598	4	b11	3336	80694	1709	36
KKPTPIQLNPAPDGSAVNGTSSAETNLEALQK	sp|Q02750|MP2K1_HUMAN	10.2	594.858598	4	b11	5677	136570	1800	35.77
KKPTPIQLNPAPDGSAVNGTSSAETNLEALQK	sp|Q02750|MP2K1_HUMAN	10.3	594.858598	4	b11	1895	42585	793	36.4
KKPTPIQLNPAPDGSAVNGTSSAETNLEALQK	sp|Q02750|MP2K1_HUMAN	11.1	594.858598	4	b11	1694	39859	1181	37.24
KKPTPIQLNPAPDGSAVNGTSSAETNLEALQK	sp|Q02750|MP2K1_HUMAN	11.2	594.858598	4	b11	5831	117855	2822	36.02
KKPTPIQLNPAPDGSAVNGTSSAETNLEALQK	sp|Q02750|MP2K1_HUMAN	11.3	594.858598	4	b11	2806	71191	2180	36.07
KKPTPIQLNPAPDGSAVNGTSSAETNLEALQK	sp|Q02750|MP2K1_HUMAN	12.1	594.858598	4	b11	1902	47010	260	37.29
KKPTPIQLNPAPDGSAVNGTSSAETNLEALQK	sp|Q02750|MP2K1_HUMAN	12.2	594.858598	4	b11	3355	78183	1477	36.13
KKPTPIQLNPAPDGSAVNGTSSAETNLEALQK	sp|Q02750|MP2K1_HUMAN	13.1	594.858598	4	b11	3269	67346	1003	36.68
KKPTPIQLNPAPDGSAVNGTSSAETNLEALQK	sp|Q02750|MP2K1_HUMAN	13.2	594.858598	4	b11	9862	234348	2359	35.51
KKPTPIQLNPAPDGSAVNGTSSAETNLEALQK	sp|Q02750|MP2K1_HUMAN	13.3	594.858598	4	b11	7489	182483	976	36
KKPTPIQLNPAPDGSAVNGTSSAETNLEALQK	sp|Q02750|MP2K1_HUMAN	14.1	594.858598	4	b11	11031	301667	8996	36
KKPTPIQLNPAPDGSAVNGTSSAETNLEALQK	sp|Q02750|MP2K1_HUMAN	14.3	594.858598	4	b11	4644	102564	0	35.95
KKPTPIQLNPAPDGSAVNGTSSAETNLEALQK	sp|Q02750|MP2K1_HUMAN	15.1	594.858598	4	b11	3747	95852	291	37.39
KKPTPIQLNPAPDGSAVNGTSSAETNLEALQK	sp|Q02750|MP2K1_HUMAN	15.2	594.858598	4	b11	7603	172721	1492	35.26
KKPTPIQLNPAPDGSAVNGTSSAETNLEALQK	sp|Q02750|MP2K1_HUMAN	15.3	594.858598	4	b11	6041	151393	1949	36.28
KKPTPIQLNPAPDGSAVNGTSSAETNLEALQK	sp|Q02750|MP2K1_HUMAN	16.1	594.858598	4	b11	6595	156534	926	36.53
KKPTPIQLNPAPDGSAVNGTSSAETNLEALQK	sp|Q02750|MP2K1_HUMAN	16.3	594.858598	4	b11	2980	73168	127	35.95
KKPTPIQLNPAPDGSAVNGTSSAETNLEALQK	sp|Q02750|MP2K1_HUMAN	17.1	594.858598	4	b11	4904	106679	1833	37.72
KKPTPIQLNPAPDGSAVNGTSSAETNLEALQK	sp|Q02750|MP2K1_HUMAN	17.1r	594.858598	4	b11	3963	118077	2097	36.73
KKPTPIQLNPAPDGSAVNGTSSAETNLEALQK	sp|Q02750|MP2K1_HUMAN	18.1	594.858598	4	b11	2927	83916	4310	37.19
KKPTPIQLNPAPDGSAVNGTSSAETNLEALQK	sp|Q02750|MP2K1_HUMAN	18.2	594.858598	4	b11	9034	223734	3465	35.34
KKPTPIQLNPAPDGSAVNGTSSAETNLEALQK	sp|Q02750|MP2K1_HUMAN	18.2_TR2	594.858598	4	b11	3204	81896	0	35.87
KKPTPIQLNPAPDGSAVNGTSSAETNLEALQK	sp|Q02750|MP2K1_HUMAN	19.1	594.858598	4	b11	5107	113942	1899	37.24
KKPTPIQLNPAPDGSAVNGTSSAETNLEALQK	sp|Q02750|MP2K1_HUMAN	19.2	594.858598	4	b11	2785	68352	997	36.35
KKPTPIQLNPAPDGSAVNGTSSAETNLEALQK	sp|Q02750|MP2K1_HUMAN	20.1	594.858598	4	b11	1378	35740	942	37.27
KKPTPIQLNPAPDGSAVNGTSSAETNLEALQK	sp|Q02750|MP2K1_HUMAN	21.2	594.858598	4	b11	1606	37518	180	36.43
KKPTPIQLNPAPDGSAVNGTSSAETNLEALQK	sp|Q02750|MP2K1_HUMAN	22.2	594.858598	4	b11	2320	49663	0	36.38
KKPTPIQLNPAPDGSAVNGTSSAETNLEALQK	sp|Q02750|MP2K1_HUMAN	pool	594.858598	4	b11	12914	309213	2768	35.82
KKPTPIQLNPAPDGSAVNGTSSAETNLEALQK	sp|Q02750|MP2K1_HUMAN	1.3	1045.552415	4	y9	4774	225027	1819	35.95
KKPTPIQLNPAPDGSAVNGTSSAETNLEALQK	sp|Q02750|MP2K1_HUMAN	2.3	1045.552415	4	y9	911	63573	378	36.53
KKPTPIQLNPAPDGSAVNGTSSAETNLEALQK	sp|Q02750|MP2K1_HUMAN	3.3	1045.552415	4	y9	2181	146021	400	36.07
KKPTPIQLNPAPDGSAVNGTSSAETNLEALQK	sp|Q02750|MP2K1_HUMAN	4.3	1045.552415	4	y9	524	32721	0	36.78
KKPTPIQLNPAPDGSAVNGTSSAETNLEALQK	sp|Q02750|MP2K1_HUMAN	5.3	1045.552415	4	y9	1982	134565	446	35.97
KKPTPIQLNPAPDGSAVNGTSSAETNLEALQK	sp|Q02750|MP2K1_HUMAN	6.3	1045.552415	4	y9	876	55677	354	36.5
KKPTPIQLNPAPDGSAVNGTSSAETNLEALQK	sp|Q02750|MP2K1_HUMAN	7.3	1045.552415	4	y9	4449	316015	2860	36.05
KKPTPIQLNPAPDGSAVNGTSSAETNLEALQK	sp|Q02750|MP2K1_HUMAN	8.3	1045.552415	4	y9	1251	58471	0	36.25
KKPTPIQLNPAPDGSAVNGTSSAETNLEALQK	sp|Q02750|MP2K1_HUMAN	9.2	1045.552415	4	y9	1898	130493	707	36
KKPTPIQLNPAPDGSAVNGTSSAETNLEALQK	sp|Q02750|MP2K1_HUMAN	9.3	1045.552415	4	y9	1614	80694	575	36
KKPTPIQLNPAPDGSAVNGTSSAETNLEALQK	sp|Q02750|MP2K1_HUMAN	10.2	1045.552415	4	y9	2956	136570	631	35.77
KKPTPIQLNPAPDGSAVNGTSSAETNLEALQK	sp|Q02750|MP2K1_HUMAN	10.3	1045.552415	4	y9	906	42585	372	36.38
KKPTPIQLNPAPDGSAVNGTSSAETNLEALQK	sp|Q02750|MP2K1_HUMAN	11.1	1045.552415	4	y9	830	39859	582	37.29
KKPTPIQLNPAPDGSAVNGTSSAETNLEALQK	sp|Q02750|MP2K1_HUMAN	11.2	1045.552415	4	y9	2122	117855	1921	36.05
KKPTPIQLNPAPDGSAVNGTSSAETNLEALQK	sp|Q02750|MP2K1_HUMAN	11.3	1045.552415	4	y9	1422	71191	346	36.07
KKPTPIQLNPAPDGSAVNGTSSAETNLEALQK	sp|Q02750|MP2K1_HUMAN	12.1	1045.552415	4	y9	945	47010	536	37.29
KKPTPIQLNPAPDGSAVNGTSSAETNLEALQK	sp|Q02750|MP2K1_HUMAN	12.2	1045.552415	4	y9	1683	78183	1704	36.13
KKPTPIQLNPAPDGSAVNGTSSAETNLEALQK	sp|Q02750|MP2K1_HUMAN	13.1	1045.552415	4	y9	1250	67346	1617	36.68
KKPTPIQLNPAPDGSAVNGTSSAETNLEALQK	sp|Q02750|MP2K1_HUMAN	13.2	1045.552415	4	y9	3777	234348	1261	35.51
KKPTPIQLNPAPDGSAVNGTSSAETNLEALQK	sp|Q02750|MP2K1_HUMAN	13.3	1045.552415	4	y9	2827	182483	269	35.95
KKPTPIQLNPAPDGSAVNGTSSAETNLEALQK	sp|Q02750|MP2K1_HUMAN	14.1	1045.552415	4	y9	4651	301667	3487	36
KKPTPIQLNPAPDGSAVNGTSSAETNLEALQK	sp|Q02750|MP2K1_HUMAN	14.3	1045.552415	4	y9	1741	102564	0	35.95
KKPTPIQLNPAPDGSAVNGTSSAETNLEALQK	sp|Q02750|MP2K1_HUMAN	15.1	1045.552415	4	y9	1748	95852	1013	37.39
KKPTPIQLNPAPDGSAVNGTSSAETNLEALQK	sp|Q02750|MP2K1_HUMAN	15.2	1045.552415	4	y9	2898	172721	2377	35.26
KKPTPIQLNPAPDGSAVNGTSSAETNLEALQK	sp|Q02750|MP2K1_HUMAN	15.3	1045.552415	4	y9	2790	151393	0	36.25
KKPTPIQLNPAPDGSAVNGTSSAETNLEALQK	sp|Q02750|MP2K1_HUMAN	16.1	1045.552415	4	y9	2974	156534	536	36.53
KKPTPIQLNPAPDGSAVNGTSSAETNLEALQK	sp|Q02750|MP2K1_HUMAN	16.3	1045.552415	4	y9	1120	73168	1097	35.95
KKPTPIQLNPAPDGSAVNGTSSAETNLEALQK	sp|Q02750|MP2K1_HUMAN	17.1	1045.552415	4	y9	1845	106679	0	37.72
KKPTPIQLNPAPDGSAVNGTSSAETNLEALQK	sp|Q02750|MP2K1_HUMAN	17.1r	1045.552415	4	y9	1792	118077	2463	36.78
KKPTPIQLNPAPDGSAVNGTSSAETNLEALQK	sp|Q02750|MP2K1_HUMAN	18.1	1045.552415	4	y9	1455	83916	307	37.22
KKPTPIQLNPAPDGSAVNGTSSAETNLEALQK	sp|Q02750|MP2K1_HUMAN	18.2	1045.552415	4	y9	3480	223734	0	35.39
KKPTPIQLNPAPDGSAVNGTSSAETNLEALQK	sp|Q02750|MP2K1_HUMAN	18.2_TR2	1045.552415	4	y9	1598	81896	544	35.9
KKPTPIQLNPAPDGSAVNGTSSAETNLEALQK	sp|Q02750|MP2K1_HUMAN	19.1	1045.552415	4	y9	1621	113942	1216	37.24
KKPTPIQLNPAPDGSAVNGTSSAETNLEALQK	sp|Q02750|MP2K1_HUMAN	19.2	1045.552415	4	y9	1483	68352	270	36.35
KKPTPIQLNPAPDGSAVNGTSSAETNLEALQK	sp|Q02750|MP2K1_HUMAN	20.1	1045.552415	4	y9	814	35740	266	37.29
KKPTPIQLNPAPDGSAVNGTSSAETNLEALQK	sp|Q02750|MP2K1_HUMAN	21.2	1045.552415	4	y9	541	37518	0	36.43
KKPTPIQLNPAPDGSAVNGTSSAETNLEALQK	sp|Q02750|MP2K1_HUMAN	22.2	1045.552415	4	y9	1086	49663	770	36.35
KKPTPIQLNPAPDGSAVNGTSSAETNLEALQK	sp|Q02750|MP2K1_HUMAN	pool	1045.552415	4	y9	6072	309213	1154	35.82
KKPTPIQLNPAPDGSAVNGTSSAETNLEALQK	sp|Q02750|MP2K1_HUMAN	1.3	588.335152	4	y5	5921	225027	1681	35.92
KKPTPIQLNPAPDGSAVNGTSSAETNLEALQK	sp|Q02750|MP2K1_HUMAN	2.3	588.335152	4	y5	1576	63573	388	36.51
KKPTPIQLNPAPDGSAVNGTSSAETNLEALQK	sp|Q02750|MP2K1_HUMAN	3.3	588.335152	4	y5	4602	146021	1303	36.07
KKPTPIQLNPAPDGSAVNGTSSAETNLEALQK	sp|Q02750|MP2K1_HUMAN	4.3	588.335152	4	y5	867	32721	0	36.78
KKPTPIQLNPAPDGSAVNGTSSAETNLEALQK	sp|Q02750|MP2K1_HUMAN	5.3	588.335152	4	y5	3459	134565	1164	36
KKPTPIQLNPAPDGSAVNGTSSAETNLEALQK	sp|Q02750|MP2K1_HUMAN	6.3	588.335152	4	y5	1578	55677	408	36.48
KKPTPIQLNPAPDGSAVNGTSSAETNLEALQK	sp|Q02750|MP2K1_HUMAN	7.3	588.335152	4	y5	7468	316015	1966	36.02
KKPTPIQLNPAPDGSAVNGTSSAETNLEALQK	sp|Q02750|MP2K1_HUMAN	8.3	588.335152	4	y5	1560	58471	334	36.28
KKPTPIQLNPAPDGSAVNGTSSAETNLEALQK	sp|Q02750|MP2K1_HUMAN	9.2	588.335152	4	y5	3084	130493	273	35.97
KKPTPIQLNPAPDGSAVNGTSSAETNLEALQK	sp|Q02750|MP2K1_HUMAN	9.3	588.335152	4	y5	1885	80694	3278	35.97
KKPTPIQLNPAPDGSAVNGTSSAETNLEALQK	sp|Q02750|MP2K1_HUMAN	10.2	588.335152	4	y5	3657	136570	1054	35.77
KKPTPIQLNPAPDGSAVNGTSSAETNLEALQK	sp|Q02750|MP2K1_HUMAN	10.3	588.335152	4	y5	1435	42585	608	36.38
KKPTPIQLNPAPDGSAVNGTSSAETNLEALQK	sp|Q02750|MP2K1_HUMAN	11.1	588.335152	4	y5	883	39859	3016	37.24
KKPTPIQLNPAPDGSAVNGTSSAETNLEALQK	sp|Q02750|MP2K1_HUMAN	11.2	588.335152	4	y5	2814	117855	3608	36.02
KKPTPIQLNPAPDGSAVNGTSSAETNLEALQK	sp|Q02750|MP2K1_HUMAN	11.3	588.335152	4	y5	1896	71191	1945	36.02
KKPTPIQLNPAPDGSAVNGTSSAETNLEALQK	sp|Q02750|MP2K1_HUMAN	12.1	588.335152	4	y5	770	47010	2097	37.27
KKPTPIQLNPAPDGSAVNGTSSAETNLEALQK	sp|Q02750|MP2K1_HUMAN	12.2	588.335152	4	y5	1974	78183	1920	36.13
KKPTPIQLNPAPDGSAVNGTSSAETNLEALQK	sp|Q02750|MP2K1_HUMAN	13.1	588.335152	4	y5	1876	67346	2367	36.68
KKPTPIQLNPAPDGSAVNGTSSAETNLEALQK	sp|Q02750|MP2K1_HUMAN	13.2	588.335152	4	y5	5896	234348	2651	35.49
KKPTPIQLNPAPDGSAVNGTSSAETNLEALQK	sp|Q02750|MP2K1_HUMAN	13.3	588.335152	4	y5	4381	182483	1309	35.95
KKPTPIQLNPAPDGSAVNGTSSAETNLEALQK	sp|Q02750|MP2K1_HUMAN	14.1	588.335152	4	y5	7176	301667	5326	35.97
KKPTPIQLNPAPDGSAVNGTSSAETNLEALQK	sp|Q02750|MP2K1_HUMAN	14.3	588.335152	4	y5	3360	102564	660	35.92
KKPTPIQLNPAPDGSAVNGTSSAETNLEALQK	sp|Q02750|MP2K1_HUMAN	15.1	588.335152	4	y5	2359	95852	1142	37.39
KKPTPIQLNPAPDGSAVNGTSSAETNLEALQK	sp|Q02750|MP2K1_HUMAN	15.2	588.335152	4	y5	4166	172721	1216	35.23
KKPTPIQLNPAPDGSAVNGTSSAETNLEALQK	sp|Q02750|MP2K1_HUMAN	15.3	588.335152	4	y5	3393	151393	2460	36.25
KKPTPIQLNPAPDGSAVNGTSSAETNLEALQK	sp|Q02750|MP2K1_HUMAN	16.1	588.335152	4	y5	4690	156534	1199	36.53
KKPTPIQLNPAPDGSAVNGTSSAETNLEALQK	sp|Q02750|MP2K1_HUMAN	16.3	588.335152	4	y5	1967	73168	830	35.95
KKPTPIQLNPAPDGSAVNGTSSAETNLEALQK	sp|Q02750|MP2K1_HUMAN	17.1	588.335152	4	y5	2248	106679	89	37.72
KKPTPIQLNPAPDGSAVNGTSSAETNLEALQK	sp|Q02750|MP2K1_HUMAN	17.1r	588.335152	4	y5	2712	118077	3574	36.73
KKPTPIQLNPAPDGSAVNGTSSAETNLEALQK	sp|Q02750|MP2K1_HUMAN	18.1	588.335152	4	y5	2098	83916	3765	37.19
KKPTPIQLNPAPDGSAVNGTSSAETNLEALQK	sp|Q02750|MP2K1_HUMAN	18.2	588.335152	4	y5	4906	223734	1522	35.36
KKPTPIQLNPAPDGSAVNGTSSAETNLEALQK	sp|Q02750|MP2K1_HUMAN	18.2_TR2	588.335152	4	y5	1980	81896	0	35.9
KKPTPIQLNPAPDGSAVNGTSSAETNLEALQK	sp|Q02750|MP2K1_HUMAN	19.1	588.335152	4	y5	2729	113942	1536	37.27
KKPTPIQLNPAPDGSAVNGTSSAETNLEALQK	sp|Q02750|MP2K1_HUMAN	19.2	588.335152	4	y5	2161	68352	707	36.35
KKPTPIQLNPAPDGSAVNGTSSAETNLEALQK	sp|Q02750|MP2K1_HUMAN	20.1	588.335152	4	y5	859	35740	1269	37.27
KKPTPIQLNPAPDGSAVNGTSSAETNLEALQK	sp|Q02750|MP2K1_HUMAN	21.2	588.335152	4	y5	814	37518	334	36.4
KKPTPIQLNPAPDGSAVNGTSSAETNLEALQK	sp|Q02750|MP2K1_HUMAN	22.2	588.335152	4	y5	1517	49663	0	36.35
KKPTPIQLNPAPDGSAVNGTSSAETNLEALQK	sp|Q02750|MP2K1_HUMAN	pool	588.335152	4	y5	7233	309213	3362	35.82
KKPTPIQLNPAPDGSAVNGTSSAETNLEALQK	sp|Q02750|MP2K1_HUMAN	1.3	459.292559	4	y4	8015	225027	5408	35.92
KKPTPIQLNPAPDGSAVNGTSSAETNLEALQK	sp|Q02750|MP2K1_HUMAN	2.3	459.292559	4	y4	2174	63573	663	36.48
KKPTPIQLNPAPDGSAVNGTSSAETNLEALQK	sp|Q02750|MP2K1_HUMAN	3.3	459.292559	4	y4	4084	146021	2083	36.07
KKPTPIQLNPAPDGSAVNGTSSAETNLEALQK	sp|Q02750|MP2K1_HUMAN	4.3	459.292559	4	y4	952	32721	375	36.81
KKPTPIQLNPAPDGSAVNGTSSAETNLEALQK	sp|Q02750|MP2K1_HUMAN	5.3	459.292559	4	y4	4366	134565	3104	36
KKPTPIQLNPAPDGSAVNGTSSAETNLEALQK	sp|Q02750|MP2K1_HUMAN	6.3	459.292559	4	y4	2012	55677	418	36.48
KKPTPIQLNPAPDGSAVNGTSSAETNLEALQK	sp|Q02750|MP2K1_HUMAN	7.3	459.292559	4	y4	9576	316015	3785	36.05
KKPTPIQLNPAPDGSAVNGTSSAETNLEALQK	sp|Q02750|MP2K1_HUMAN	8.3	459.292559	4	y4	2218	58471	409	36.25
KKPTPIQLNPAPDGSAVNGTSSAETNLEALQK	sp|Q02750|MP2K1_HUMAN	9.2	459.292559	4	y4	4247	130493	1390	35.97
KKPTPIQLNPAPDGSAVNGTSSAETNLEALQK	sp|Q02750|MP2K1_HUMAN	9.3	459.292559	4	y4	2875	80694	1709	35.97
KKPTPIQLNPAPDGSAVNGTSSAETNLEALQK	sp|Q02750|MP2K1_HUMAN	10.2	459.292559	4	y4	4417	136570	663	35.77
KKPTPIQLNPAPDGSAVNGTSSAETNLEALQK	sp|Q02750|MP2K1_HUMAN	10.3	459.292559	4	y4	1885	42585	1871	36.38
KKPTPIQLNPAPDGSAVNGTSSAETNLEALQK	sp|Q02750|MP2K1_HUMAN	11.1	459.292559	4	y4	1567	39859	2974	37.24
KKPTPIQLNPAPDGSAVNGTSSAETNLEALQK	sp|Q02750|MP2K1_HUMAN	11.2	459.292559	4	y4	3698	117855	4610	36
KKPTPIQLNPAPDGSAVNGTSSAETNLEALQK	sp|Q02750|MP2K1_HUMAN	11.3	459.292559	4	y4	2069	71191	2927	36.02
KKPTPIQLNPAPDGSAVNGTSSAETNLEALQK	sp|Q02750|MP2K1_HUMAN	12.1	459.292559	4	y4	1717	47010	4005	37.29
KKPTPIQLNPAPDGSAVNGTSSAETNLEALQK	sp|Q02750|MP2K1_HUMAN	12.2	459.292559	4	y4	2577	78183	2606	36.13
KKPTPIQLNPAPDGSAVNGTSSAETNLEALQK	sp|Q02750|MP2K1_HUMAN	13.1	459.292559	4	y4	2224	67346	4422	36.68
KKPTPIQLNPAPDGSAVNGTSSAETNLEALQK	sp|Q02750|MP2K1_HUMAN	13.2	459.292559	4	y4	7412	234348	7369	35.49
KKPTPIQLNPAPDGSAVNGTSSAETNLEALQK	sp|Q02750|MP2K1_HUMAN	13.3	459.292559	4	y4	5695	182483	3768	35.95
KKPTPIQLNPAPDGSAVNGTSSAETNLEALQK	sp|Q02750|MP2K1_HUMAN	14.1	459.292559	4	y4	9025	301667	15378	35.97
KKPTPIQLNPAPDGSAVNGTSSAETNLEALQK	sp|Q02750|MP2K1_HUMAN	14.3	459.292559	4	y4	2832	102564	161	35.92
KKPTPIQLNPAPDGSAVNGTSSAETNLEALQK	sp|Q02750|MP2K1_HUMAN	15.1	459.292559	4	y4	2748	95852	2556	37.42
KKPTPIQLNPAPDGSAVNGTSSAETNLEALQK	sp|Q02750|MP2K1_HUMAN	15.2	459.292559	4	y4	5360	172721	2548	35.26
KKPTPIQLNPAPDGSAVNGTSSAETNLEALQK	sp|Q02750|MP2K1_HUMAN	15.3	459.292559	4	y4	4441	151393	3849	36.25
KKPTPIQLNPAPDGSAVNGTSSAETNLEALQK	sp|Q02750|MP2K1_HUMAN	16.1	459.292559	4	y4	4893	156534	4844	36.53
KKPTPIQLNPAPDGSAVNGTSSAETNLEALQK	sp|Q02750|MP2K1_HUMAN	16.3	459.292559	4	y4	2201	73168	1694	35.95
KKPTPIQLNPAPDGSAVNGTSSAETNLEALQK	sp|Q02750|MP2K1_HUMAN	17.1	459.292559	4	y4	3679	106679	2272	37.72
KKPTPIQLNPAPDGSAVNGTSSAETNLEALQK	sp|Q02750|MP2K1_HUMAN	17.1r	459.292559	4	y4	3205	118077	6267	36.73
KKPTPIQLNPAPDGSAVNGTSSAETNLEALQK	sp|Q02750|MP2K1_HUMAN	18.1	459.292559	4	y4	2776	83916	4534	37.19
KKPTPIQLNPAPDGSAVNGTSSAETNLEALQK	sp|Q02750|MP2K1_HUMAN	18.2	459.292559	4	y4	7378	223734	2876	35.34
KKPTPIQLNPAPDGSAVNGTSSAETNLEALQK	sp|Q02750|MP2K1_HUMAN	18.2_TR2	459.292559	4	y4	2795	81896	872	35.87
KKPTPIQLNPAPDGSAVNGTSSAETNLEALQK	sp|Q02750|MP2K1_HUMAN	19.1	459.292559	4	y4	3144	113942	7483	37.24
KKPTPIQLNPAPDGSAVNGTSSAETNLEALQK	sp|Q02750|MP2K1_HUMAN	19.2	459.292559	4	y4	2032	68352	845	36.33
KKPTPIQLNPAPDGSAVNGTSSAETNLEALQK	sp|Q02750|MP2K1_HUMAN	20.1	459.292559	4	y4	1170	35740	176	37.24
KKPTPIQLNPAPDGSAVNGTSSAETNLEALQK	sp|Q02750|MP2K1_HUMAN	21.2	459.292559	4	y4	812	37518	425	36.45
KKPTPIQLNPAPDGSAVNGTSSAETNLEALQK	sp|Q02750|MP2K1_HUMAN	22.2	459.292559	4	y4	1732	49663	829	36.35
KKPTPIQLNPAPDGSAVNGTSSAETNLEALQK	sp|Q02750|MP2K1_HUMAN	pool	459.292559	4	y4	9345	309213	7306	35.82
IIAPPER	sp|P62736|ACTA_HUMAN	1.3	682.38825	2	y6	336929	40135076	35524	12.17
IIAPPER	sp|P62736|ACTA_HUMAN	2.3	682.38825	2	y6	354228	43594232	24603	12.39
IIAPPER	sp|P62736|ACTA_HUMAN	3.3	682.38825	2	y6	144184	20869044	26568	12.55
IIAPPER	sp|P62736|ACTA_HUMAN	4.3	682.38825	2	y6	180452	30945450	20961	12.91
IIAPPER	sp|P62736|ACTA_HUMAN	5.3	682.38825	2	y6	371494	70761296	23451	11.46
IIAPPER	sp|P62736|ACTA_HUMAN	6.3	682.38825	2	y6	125164	17319540	19137	12.84
IIAPPER	sp|P62736|ACTA_HUMAN	7.3	682.38825	2	y6	452937	71545984	29077	11.73
IIAPPER	sp|P62736|ACTA_HUMAN	8.3	682.38825	2	y6	116352	15255076	21826	12.18
IIAPPER	sp|P62736|ACTA_HUMAN	9.2	682.38825	2	y6	769128	141746096	97880	11.39
IIAPPER	sp|P62736|ACTA_HUMAN	9.3	682.38825	2	y6	291141	44804172	29269	12.64
IIAPPER	sp|P62736|ACTA_HUMAN	10.2	682.38825	2	y6	363535	44490840	34055	10.86
IIAPPER	sp|P62736|ACTA_HUMAN	10.3	682.38825	2	y6	215638	34059428	15852	12.15
IIAPPER	sp|P62736|ACTA_HUMAN	11.1	682.38825	2	y6	535948	95343376	56744	12.75
IIAPPER	sp|P62736|ACTA_HUMAN	11.2	682.38825	2	y6	676056	99337928	77162	11.62
IIAPPER	sp|P62736|ACTA_HUMAN	11.3	682.38825	2	y6	341504	54877660	37701	12.1
IIAPPER	sp|P62736|ACTA_HUMAN	12.1	682.38825	2	y6	532816	81676176	82734	13.73
IIAPPER	sp|P62736|ACTA_HUMAN	12.2	682.38825	2	y6	604282	98739024	52051	11.91
IIAPPER	sp|P62736|ACTA_HUMAN	13.1	682.38825	2	y6	444265	72234696	29453	12.64
IIAPPER	sp|P62736|ACTA_HUMAN	13.2	682.38825	2	y6	798799	122598624	64998	10.84
IIAPPER	sp|P62736|ACTA_HUMAN	13.3	682.38825	2	y6	465920	72056184	32321	12.68
IIAPPER	sp|P62736|ACTA_HUMAN	14.1	682.38825	2	y6	569732	73636736	67880	11.62
IIAPPER	sp|P62736|ACTA_HUMAN	14.3	682.38825	2	y6	149633	20336008	19107	11.84
IIAPPER	sp|P62736|ACTA_HUMAN	15.1	682.38825	2	y6	444265	72234696	29453	12.64
IIAPPER	sp|P62736|ACTA_HUMAN	15.2	682.38825	2	y6	575128	108329424	92304	10.86
IIAPPER	sp|P62736|ACTA_HUMAN	15.3	682.38825	2	y6	285513	36016164	26015	12.24
IIAPPER	sp|P62736|ACTA_HUMAN	16.1	682.38825	2	y6	479761	86048440	45180	11.97
IIAPPER	sp|P62736|ACTA_HUMAN	16.3	682.38825	2	y6	181486	23426930	17850	11.73
IIAPPER	sp|P62736|ACTA_HUMAN	17.1	682.38825	2	y6	433992	79345008	57222	13.97
IIAPPER	sp|P62736|ACTA_HUMAN	17.1r	682.38825	2	y6	399692	78069504	44086	13.13
IIAPPER	sp|P62736|ACTA_HUMAN	18.1	682.38825	2	y6	662599	93061472	93293	14.55
IIAPPER	sp|P62736|ACTA_HUMAN	18.2	682.38825	2	y6	627192	108343088	54201	11.24
IIAPPER	sp|P62736|ACTA_HUMAN	18.2_TR2	682.38825	2	y6	331897	50400412	39494	11.37
IIAPPER	sp|P62736|ACTA_HUMAN	19.1	682.38825	2	y6	496074	84921344	62057	13.21
IIAPPER	sp|P62736|ACTA_HUMAN	19.2	682.38825	2	y6	236117	33235018	26835	12.7
IIAPPER	sp|P62736|ACTA_HUMAN	20.1	682.38825	2	y6	390352	63215492	59830	13.15
IIAPPER	sp|P62736|ACTA_HUMAN	21.2	682.38825	2	y6	205099	31260234	15797	12.79
IIAPPER	sp|P62736|ACTA_HUMAN	22.2	682.38825	2	y6	244373	39131628	32931	12.55
IIAPPER	sp|P62736|ACTA_HUMAN	pool	682.38825	2	y6	891107	124364424	90722	11.26
IIAPPER	sp|P62736|ACTA_HUMAN	1.3	569.304186	2	y5	2433717	40135076	146933	12.15
IIAPPER	sp|P62736|ACTA_HUMAN	2.3	569.304186	2	y5	2379945	43594232	92267	12.37
IIAPPER	sp|P62736|ACTA_HUMAN	3.3	569.304186	2	y5	1173365	20869044	45784	12.55
IIAPPER	sp|P62736|ACTA_HUMAN	4.3	569.304186	2	y5	1348500	30945450	75833	12.89
IIAPPER	sp|P62736|ACTA_HUMAN	5.3	569.304186	2	y5	2766871	70761296	61471	11.46
IIAPPER	sp|P62736|ACTA_HUMAN	6.3	569.304186	2	y5	954802	17319540	35564	12.84
IIAPPER	sp|P62736|ACTA_HUMAN	7.3	569.304186	2	y5	3459801	71545984	138420	11.75
IIAPPER	sp|P62736|ACTA_HUMAN	8.3	569.304186	2	y5	909616	15255076	71384	12.2
IIAPPER	sp|P62736|ACTA_HUMAN	9.2	569.304186	2	y5	5450227	141746096	288627	11.44
IIAPPER	sp|P62736|ACTA_HUMAN	9.3	569.304186	2	y5	2263379	44804172	112534	12.64
IIAPPER	sp|P62736|ACTA_HUMAN	10.2	569.304186	2	y5	2449023	44490840	186513	10.86
IIAPPER	sp|P62736|ACTA_HUMAN	10.3	569.304186	2	y5	1741125	34059428	88776	12.13
IIAPPER	sp|P62736|ACTA_HUMAN	11.1	569.304186	2	y5	3708534	95343376	350033	12.79
IIAPPER	sp|P62736|ACTA_HUMAN	11.2	569.304186	2	y5	4698828	99337928	426971	11.62
IIAPPER	sp|P62736|ACTA_HUMAN	11.3	569.304186	2	y5	2718939	54877660	266718	12.1
IIAPPER	sp|P62736|ACTA_HUMAN	12.1	569.304186	2	y5	4041015	81676176	560199	13.73
IIAPPER	sp|P62736|ACTA_HUMAN	12.2	569.304186	2	y5	4244154	98739024	328683	11.88
IIAPPER	sp|P62736|ACTA_HUMAN	13.1	569.304186	2	y5	3341534	72234696	124905	12.64
IIAPPER	sp|P62736|ACTA_HUMAN	13.2	569.304186	2	y5	5105437	122598624	397291	10.82
IIAPPER	sp|P62736|ACTA_HUMAN	13.3	569.304186	2	y5	3269346	72056184	264869	12.68
IIAPPER	sp|P62736|ACTA_HUMAN	14.1	569.304186	2	y5	4016929	73636736	317799	11.64
IIAPPER	sp|P62736|ACTA_HUMAN	14.3	569.304186	2	y5	1170100	20336008	127653	11.8
IIAPPER	sp|P62736|ACTA_HUMAN	15.1	569.304186	2	y5	3341534	72234696	124905	12.64
IIAPPER	sp|P62736|ACTA_HUMAN	15.2	569.304186	2	y5	4336909	108329424	553701	10.84
IIAPPER	sp|P62736|ACTA_HUMAN	15.3	569.304186	2	y5	2197447	36016164	200247	12.24
IIAPPER	sp|P62736|ACTA_HUMAN	16.1	569.304186	2	y5	3717900	86048440	134223	11.95
IIAPPER	sp|P62736|ACTA_HUMAN	16.3	569.304186	2	y5	1201640	23426930	106681	11.75
IIAPPER	sp|P62736|ACTA_HUMAN	17.1	569.304186	2	y5	3444213	79345008	261986	13.99
IIAPPER	sp|P62736|ACTA_HUMAN	17.1r	569.304186	2	y5	3145953	78069504	191246	13.15
IIAPPER	sp|P62736|ACTA_HUMAN	18.1	569.304186	2	y5	4636897	93061472	590200	14.55
IIAPPER	sp|P62736|ACTA_HUMAN	18.2	569.304186	2	y5	4774002	108343088	234262	11.22
IIAPPER	sp|P62736|ACTA_HUMAN	18.2_TR2	569.304186	2	y5	2170813	50400412	261370	11.33
IIAPPER	sp|P62736|ACTA_HUMAN	19.1	569.304186	2	y5	3563105	84921344	306393	13.21
IIAPPER	sp|P62736|ACTA_HUMAN	19.2	569.304186	2	y5	2036645	33235018	142095	12.7
IIAPPER	sp|P62736|ACTA_HUMAN	20.1	569.304186	2	y5	3002782	63215492	271252	13.15
IIAPPER	sp|P62736|ACTA_HUMAN	21.2	569.304186	2	y5	1471512	31260234	100557	12.81
IIAPPER	sp|P62736|ACTA_HUMAN	22.2	569.304186	2	y5	2094333	39131628	243719	12.58
IIAPPER	sp|P62736|ACTA_HUMAN	pool	569.304186	2	y5	5887615	124364424	400223	11.26
IIAPPER	sp|P62736|ACTA_HUMAN	1.3	498.267073	2	y4	1086022	40135076	58847	12.15
IIAPPER	sp|P62736|ACTA_HUMAN	2.3	498.267073	2	y4	990221	43594232	40551	12.42
IIAPPER	sp|P62736|ACTA_HUMAN	3.3	498.267073	2	y4	469399	20869044	16415	12.53
IIAPPER	sp|P62736|ACTA_HUMAN	4.3	498.267073	2	y4	600922	30945450	35263	12.91
IIAPPER	sp|P62736|ACTA_HUMAN	5.3	498.267073	2	y4	1235863	70761296	33969	11.46
IIAPPER	sp|P62736|ACTA_HUMAN	6.3	498.267073	2	y4	471315	17319540	15921	12.84
IIAPPER	sp|P62736|ACTA_HUMAN	7.3	498.267073	2	y4	1679995	71545984	67478	11.75
IIAPPER	sp|P62736|ACTA_HUMAN	8.3	498.267073	2	y4	414455	15255076	30604	12.2
IIAPPER	sp|P62736|ACTA_HUMAN	9.2	498.267073	2	y4	2550608	141746096	154483	11.44
IIAPPER	sp|P62736|ACTA_HUMAN	9.3	498.267073	2	y4	1046707	44804172	47525	12.64
IIAPPER	sp|P62736|ACTA_HUMAN	10.2	498.267073	2	y4	1231715	44490840	104280	10.84
IIAPPER	sp|P62736|ACTA_HUMAN	10.3	498.267073	2	y4	790716	34059428	30891	12.13
IIAPPER	sp|P62736|ACTA_HUMAN	11.1	498.267073	2	y4	1718530	95343376	122987	12.79
IIAPPER	sp|P62736|ACTA_HUMAN	11.2	498.267073	2	y4	2279836	99337928	178923	11.62
IIAPPER	sp|P62736|ACTA_HUMAN	11.3	498.267073	2	y4	1079421	54877660	130467	12.13
IIAPPER	sp|P62736|ACTA_HUMAN	12.1	498.267073	2	y4	1762004	81676176	249100	13.7
IIAPPER	sp|P62736|ACTA_HUMAN	12.2	498.267073	2	y4	2201899	98739024	173476	11.88
IIAPPER	sp|P62736|ACTA_HUMAN	13.1	498.267073	2	y4	1476321	72234696	85001	12.64
IIAPPER	sp|P62736|ACTA_HUMAN	13.2	498.267073	2	y4	2686237	122598624	168849	10.82
IIAPPER	sp|P62736|ACTA_HUMAN	13.3	498.267073	2	y4	1370861	72056184	118343	12.73
IIAPPER	sp|P62736|ACTA_HUMAN	14.1	498.267073	2	y4	1744463	73636736	134689	11.64
IIAPPER	sp|P62736|ACTA_HUMAN	14.3	498.267073	2	y4	414875	20336008	59441	11.82
IIAPPER	sp|P62736|ACTA_HUMAN	15.1	498.267073	2	y4	1476321	72234696	85001	12.64
IIAPPER	sp|P62736|ACTA_HUMAN	15.2	498.267073	2	y4	1946952	108329424	213495	10.86
IIAPPER	sp|P62736|ACTA_HUMAN	15.3	498.267073	2	y4	961987	36016164	86576	12.26
IIAPPER	sp|P62736|ACTA_HUMAN	16.1	498.267073	2	y4	1704350	86048440	70260	11.95
IIAPPER	sp|P62736|ACTA_HUMAN	16.3	498.267073	2	y4	559285	23426930	35947	11.77
IIAPPER	sp|P62736|ACTA_HUMAN	17.1	498.267073	2	y4	1534115	79345008	111696	13.99
IIAPPER	sp|P62736|ACTA_HUMAN	17.1r	498.267073	2	y4	1419373	78069504	82867	13.13
IIAPPER	sp|P62736|ACTA_HUMAN	18.1	498.267073	2	y4	2169982	93061472	260801	14.55
IIAPPER	sp|P62736|ACTA_HUMAN	18.2	498.267073	2	y4	2078610	108343088	114650	11.19
IIAPPER	sp|P62736|ACTA_HUMAN	18.2_TR2	498.267073	2	y4	833092	50400412	107223	11.35
IIAPPER	sp|P62736|ACTA_HUMAN	19.1	498.267073	2	y4	1604818	84921344	131655	13.24
IIAPPER	sp|P62736|ACTA_HUMAN	19.2	498.267073	2	y4	700626	33235018	53046	12.7
IIAPPER	sp|P62736|ACTA_HUMAN	20.1	498.267073	2	y4	1306376	63215492	140404	13.15
IIAPPER	sp|P62736|ACTA_HUMAN	21.2	498.267073	2	y4	671693	31260234	41594	12.81
IIAPPER	sp|P62736|ACTA_HUMAN	22.2	498.267073	2	y4	730089	39131628	93134	12.55
IIAPPER	sp|P62736|ACTA_HUMAN	pool	498.267073	2	y4	2840107	124364424	150430	11.26
IIAPPER	sp|P62736|ACTA_HUMAN	1.3	401.214309	2	y3	359798	40135076	25934	12.17
IIAPPER	sp|P62736|ACTA_HUMAN	2.3	401.214309	2	y3	342308	43594232	12201	12.39
IIAPPER	sp|P62736|ACTA_HUMAN	3.3	401.214309	2	y3	167719	20869044	10196	12.55
IIAPPER	sp|P62736|ACTA_HUMAN	4.3	401.214309	2	y3	197471	30945450	19932	12.93
IIAPPER	sp|P62736|ACTA_HUMAN	5.3	401.214309	2	y3	435239	70761296	16992	11.48
IIAPPER	sp|P62736|ACTA_HUMAN	6.3	401.214309	2	y3	139900	17319540	5071	12.86
IIAPPER	sp|P62736|ACTA_HUMAN	7.3	401.214309	2	y3	489399	71545984	16559	11.73
IIAPPER	sp|P62736|ACTA_HUMAN	8.3	401.214309	2	y3	119155	15255076	11891	12.24
IIAPPER	sp|P62736|ACTA_HUMAN	9.2	401.214309	2	y3	935245	141746096	40325	11.39
IIAPPER	sp|P62736|ACTA_HUMAN	9.3	401.214309	2	y3	339101	44804172	14766	12.66
IIAPPER	sp|P62736|ACTA_HUMAN	10.2	401.214309	2	y3	417147	44490840	37175	10.82
IIAPPER	sp|P62736|ACTA_HUMAN	10.3	401.214309	2	y3	276356	34059428	19921	12.1
IIAPPER	sp|P62736|ACTA_HUMAN	11.1	401.214309	2	y3	594364	95343376	38677	12.77
IIAPPER	sp|P62736|ACTA_HUMAN	11.2	401.214309	2	y3	828335	99337928	69027	11.62
IIAPPER	sp|P62736|ACTA_HUMAN	11.3	401.214309	2	y3	381975	54877660	30444	12.1
IIAPPER	sp|P62736|ACTA_HUMAN	12.1	401.214309	2	y3	644337	81676176	82880	13.7
IIAPPER	sp|P62736|ACTA_HUMAN	12.2	401.214309	2	y3	760710	98739024	65909	11.88
IIAPPER	sp|P62736|ACTA_HUMAN	13.1	401.214309	2	y3	510656	72234696	24246	12.66
IIAPPER	sp|P62736|ACTA_HUMAN	13.2	401.214309	2	y3	970671	122598624	59284	10.84
IIAPPER	sp|P62736|ACTA_HUMAN	13.3	401.214309	2	y3	510688	72056184	38315	12.68
IIAPPER	sp|P62736|ACTA_HUMAN	14.1	401.214309	2	y3	669976	73636736	68917	11.64
IIAPPER	sp|P62736|ACTA_HUMAN	14.3	401.214309	2	y3	153706	20336008	13418	11.84
IIAPPER	sp|P62736|ACTA_HUMAN	15.1	401.214309	2	y3	510656	72234696	24246	12.66
IIAPPER	sp|P62736|ACTA_HUMAN	15.2	401.214309	2	y3	693987	108329424	80520	10.86
IIAPPER	sp|P62736|ACTA_HUMAN	15.3	401.214309	2	y3	357396	36016164	30651	12.26
IIAPPER	sp|P62736|ACTA_HUMAN	16.1	401.214309	2	y3	581739	86048440	23673	11.95
IIAPPER	sp|P62736|ACTA_HUMAN	16.3	401.214309	2	y3	214473	23426930	6501	11.73
IIAPPER	sp|P62736|ACTA_HUMAN	17.1	401.214309	2	y3	539388	79345008	35059	13.97
IIAPPER	sp|P62736|ACTA_HUMAN	17.1r	401.214309	2	y3	460429	78069504	30348	13.13
IIAPPER	sp|P62736|ACTA_HUMAN	18.1	401.214309	2	y3	796996	93061472	74611	14.55
IIAPPER	sp|P62736|ACTA_HUMAN	18.2	401.214309	2	y3	779759	108343088	33172	11.22
IIAPPER	sp|P62736|ACTA_HUMAN	18.2_TR2	401.214309	2	y3	381726	50400412	42611	11.33
IIAPPER	sp|P62736|ACTA_HUMAN	19.1	401.214309	2	y3	572676	84921344	68729	13.21
IIAPPER	sp|P62736|ACTA_HUMAN	19.2	401.214309	2	y3	244508	33235018	17640	12.7
IIAPPER	sp|P62736|ACTA_HUMAN	20.1	401.214309	2	y3	470083	63215492	54866	13.15
IIAPPER	sp|P62736|ACTA_HUMAN	21.2	401.214309	2	y3	228204	31260234	13670	12.77
IIAPPER	sp|P62736|ACTA_HUMAN	22.2	401.214309	2	y3	285128	39131628	37982	12.55
IIAPPER	sp|P62736|ACTA_HUMAN	pool	401.214309	2	y3	1145269	124364424	59823	11.26
CVVVGDGAVGK	sp|P60953|CDC42_HUMAN	1.3	458.243166	2	b4	3251	1287619	12266	13.56
CVVVGDGAVGK	sp|P60953|CDC42_HUMAN	2.3	458.243166	2	b4	1214	516129	3052	13.85
CVVVGDGAVGK	sp|P60953|CDC42_HUMAN	3.3	458.243166	2	b4	3626	779495	2597	13.9
CVVVGDGAVGK	sp|P60953|CDC42_HUMAN	4.3	458.243166	2	b4	1394	292859	2253	14.35
CVVVGDGAVGK	sp|P60953|CDC42_HUMAN	5.3	458.243166	2	b4	3948	936201	6321	12.89
CVVVGDGAVGK	sp|P60953|CDC42_HUMAN	6.3	458.243166	2	b4	1219	293882	168	14.2
CVVVGDGAVGK	sp|P60953|CDC42_HUMAN	7.3	458.243166	2	b4	5870	2358835	14517	13.25
CVVVGDGAVGK	sp|P60953|CDC42_HUMAN	8.3	458.243166	2	b4	2782	514620	342	13.52
CVVVGDGAVGK	sp|P60953|CDC42_HUMAN	9.2	458.243166	2	b4	3553	1611069	8005	12.87
CVVVGDGAVGK	sp|P60953|CDC42_HUMAN	9.3	458.243166	2	b4	3907	1067486	6328	14.03
CVVVGDGAVGK	sp|P60953|CDC42_HUMAN	10.2	458.243166	2	b4	1868	867773	1399	12.19
CVVVGDGAVGK	sp|P60953|CDC42_HUMAN	10.3	458.243166	2	b4	3542	726152	4990	13.85
CVVVGDGAVGK	sp|P60953|CDC42_HUMAN	11.1	458.243166	2	b4	6268	1074631	4420	14.25
CVVVGDGAVGK	sp|P60953|CDC42_HUMAN	11.2	458.243166	2	b4	4929	1867283	10576	13.26
CVVVGDGAVGK	sp|P60953|CDC42_HUMAN	11.3	458.243166	2	b4	4025	1307338	8754	13.41
CVVVGDGAVGK	sp|P60953|CDC42_HUMAN	12.1	458.243166	2	b4	3621	874941	5512	15.16
CVVVGDGAVGK	sp|P60953|CDC42_HUMAN	12.2	458.243166	2	b4	2918	1656200	17222	13.5
CVVVGDGAVGK	sp|P60953|CDC42_HUMAN	13.1	458.243166	2	b4	4705	1062569	6554	14.17
CVVVGDGAVGK	sp|P60953|CDC42_HUMAN	13.2	458.243166	2	b4	9000	3338067	23735	12.52
CVVVGDGAVGK	sp|P60953|CDC42_HUMAN	13.3	458.243166	2	b4	7241	1383463	912	14.25
CVVVGDGAVGK	sp|P60953|CDC42_HUMAN	14.1	458.243166	2	b4	8753	2071131	17913	13.09
CVVVGDGAVGK	sp|P60953|CDC42_HUMAN	14.3	458.243166	2	b4	2266	642284	2926	13.25
CVVVGDGAVGK	sp|P60953|CDC42_HUMAN	15.1	458.243166	2	b4	4705	1062569	6554	14.17
[truncated: 8,489 more rows]
