# Supplementary material for: Systems pharmacology using mass spectrometry identifies critical response nodes in prostate cancer
Source: NPJ Syst Biol Appl. 2018 Jul 2;4:26. doi: 10.1038/s41540-018-0064-1 (PMC6026592; doi:10.1038/s41540-018-0064-1)
Supplement: Supplementary file 2 — Copy number alterations for cell lines [file 41540_2018_64_MOESM2_ESM.csv]

STUDY_ID	SAMPLE_ID	YWHAZ	MYC	NCOA2
cellline_ccle_broad	1321N1_CENTRAL_NERVOUS_SYSTEM	1	1	0
cellline_ccle_broad	143B_BONE	1	1	1
cellline_ccle_broad	22RV1_PROSTATE	0	0	0
cellline_ccle_broad	2313287_STOMACH	2	2	0
cellline_ccle_broad	42MGBA_CENTRAL_NERVOUS_SYSTEM	1	1	1
cellline_ccle_broad	5637_URINARY_TRACT	0	0	0
cellline_ccle_broad	59M_OVARY	1	2	1
cellline_ccle_broad	639V_URINARY_TRACT	1	1	1
cellline_ccle_broad	647V_URINARY_TRACT	0	1	0
cellline_ccle_broad	697_HAEMATOPOIETIC_AND_LYMPHOID_TISSUE	2	2	2
cellline_ccle_broad	769P_KIDNEY	2	2	2
cellline_ccle_broad	786O_KIDNEY	1	1	1
cellline_ccle_broad	8305C_THYROID	1	1	1
cellline_ccle_broad	8505C_THYROID	1	1	1
cellline_ccle_broad	8MGBA_CENTRAL_NERVOUS_SYSTEM	1	1	1
cellline_ccle_broad	A101D_SKIN	-1	-1	-1
cellline_ccle_broad	A172_CENTRAL_NERVOUS_SYSTEM	-1	-1	-1
cellline_ccle_broad	A204_SOFT_TISSUE	0	0	0
cellline_ccle_broad	A2058_SKIN	1	1	1
cellline_ccle_broad	A253_SALIVARY_GLAND	1	1	-1
cellline_ccle_broad	A2780_OVARY	0	0	0
cellline_ccle_broad	A375_SKIN	0	0	0
cellline_ccle_broad	A3KAW_HAEMATOPOIETIC_AND_LYMPHOID_TISSUE	0	0	0
cellline_nci60	A498	1	1	1
cellline_ccle_broad	A498_KIDNEY	1	1	1
cellline_ccle_broad	A4FUK_HAEMATOPOIETIC_AND_LYMPHOID_TISSUE	0	0	0
cellline_nci60	A549	0	1	0
cellline_ccle_broad	A549_LUNG	0	1	0
cellline_ccle_broad	A673_BONE	-2	1	0
cellline_ccle_broad	A704_KIDNEY	0	1	0
cellline_ccle_broad	ABC1_LUNG	1	1	1
cellline_ccle_broad	ACCMESO1_PLEURA	1	1	1
cellline_nci60	ACHN	0	0	0
cellline_ccle_broad	ACHN_KIDNEY	0	0	0
cellline_ccle_broad	AGS_STOMACH	0	0	0
cellline_ccle_broad	ALEXANDERCELLS_LIVER	0	0	0
cellline_ccle_broad	ALLSIL_HAEMATOPOIETIC_AND_LYMPHOID_TISSUE	1	1	1
cellline_ccle_broad	AM38_CENTRAL_NERVOUS_SYSTEM	1	1	1
cellline_ccle_broad	AML193_HAEMATOPOIETIC_AND_LYMPHOID_TISSUE	1	1	1
cellline_ccle_broad	AMO1_HAEMATOPOIETIC_AND_LYMPHOID_TISSUE	0	1	0
cellline_ccle_broad	AN3CA_ENDOMETRIUM	0	0	0
cellline_ccle_broad	ASPC1_PANCREAS	1	1	1
cellline_ccle_broad	AU565_BREAST	-1	2	2
cellline_ccle_broad	AZ521_STOMACH	0	0	0
cellline_ccle_broad	BC3C_URINARY_TRACT	1	1	1
cellline_ccle_broad	BCP1_HAEMATOPOIETIC_AND_LYMPHOID_TISSUE	1	1	1
cellline_ccle_broad	BCPAP_THYROID	0	0	0
cellline_ccle_broad	BDCM_HAEMATOPOIETIC_AND_LYMPHOID_TISSUE	0	0	0
cellline_ccle_broad	BECKER_CENTRAL_NERVOUS_SYSTEM	0	1	-1
cellline_ccle_broad	BEN_LUNG	-1	1	-1
cellline_ccle_broad	BFTC905_URINARY_TRACT	1	2	1
cellline_ccle_broad	BFTC909_KIDNEY	2	1	2
cellline_ccle_broad	BHT101_THYROID	-1	2	2
cellline_ccle_broad	BHY_UPPER_AERODIGESTIVE_TRACT	1	1	1
cellline_ccle_broad	BICR16_UPPER_AERODIGESTIVE_TRACT	2	2	0
cellline_ccle_broad	BICR18_UPPER_AERODIGESTIVE_TRACT	1	1	1
cellline_ccle_broad	BICR22_UPPER_AERODIGESTIVE_TRACT	2	2	0
cellline_ccle_broad	BICR31_UPPER_AERODIGESTIVE_TRACT	1	1	1
cellline_ccle_broad	BICR56_UPPER_AERODIGESTIVE_TRACT	1	1	1
cellline_ccle_broad	BICR6_UPPER_AERODIGESTIVE_TRACT	0	2	0
cellline_ccle_broad	BJHTERT_SKIN	0	0	0
cellline_ccle_broad	BL41_HAEMATOPOIETIC_AND_LYMPHOID_TISSUE	0	0	0
cellline_ccle_broad	BL70_HAEMATOPOIETIC_AND_LYMPHOID_TISSUE	0	0	0
cellline_nci60	BT_549	1	1	1
cellline_ccle_broad	BT20_BREAST	1	1	-1
cellline_ccle_broad	BT474_BREAST	1	1	1
cellline_ccle_broad	BT483_BREAST	1	1	1
cellline_ccle_broad	BT549_BREAST	1	1	1
cellline_ccle_broad	BV173_HAEMATOPOIETIC_AND_LYMPHOID_TISSUE	1	1	1
cellline_ccle_broad	BXPC3_PANCREAS	1	1	1
cellline_ccle_broad	C2BBE1_LARGE_INTESTINE	-1	-1	-1
cellline_ccle_broad	C32_SKIN	1	1	1
cellline_ccle_broad	C3A_LIVER	0	0	0
cellline_ccle_broad	CA46_HAEMATOPOIETIC_AND_LYMPHOID_TISSUE	0	0	0
cellline_ccle_broad	CADOES1_BONE	2	2	2
cellline_nci60	CAKI_1	1	1	1
cellline_ccle_broad	CAKI1_KIDNEY	1	1	1
cellline_ccle_broad	CAKI2_KIDNEY	1	1	1
cellline_ccle_broad	CAL120_BREAST	1	2	1
cellline_ccle_broad	CAL12T_LUNG	1	1	1
cellline_ccle_broad	CAL148_BREAST	0	0	0
cellline_ccle_broad	CAL27_UPPER_AERODIGESTIVE_TRACT	0	0	0
cellline_ccle_broad	CAL29_URINARY_TRACT	0	0	0
cellline_ccle_broad	CAL33_UPPER_AERODIGESTIVE_TRACT	1	1	1
cellline_ccle_broad	CAL51_BREAST	0	0	0
cellline_ccle_broad	CAL54_KIDNEY	1	1	1
cellline_ccle_broad	CAL62_THYROID	1	1	1
cellline_ccle_broad	CAL78_BONE	1	0	1
cellline_ccle_broad	CAL851_BREAST	1	1	1
cellline_ccle_broad	CALU1_LUNG	-1	-1	-1
cellline_ccle_broad	CALU3_LUNG	-1	1	-1
cellline_ccle_broad	CALU6_LUNG	1	1	1
cellline_ccle_broad	CAMA1_BREAST	1	1	1
cellline_ccle_broad	CAOV3_OVARY	-1	-1	2
cellline_ccle_broad	CAOV4_OVARY	-1	2	0
cellline_ccle_broad	CAPAN1_PANCREAS	1	2	0
cellline_ccle_broad	CAPAN2_PANCREAS	0	0	0
cellline_ccle_broad	CAS1_CENTRAL_NERVOUS_SYSTEM	0	0	0
cellline_ccle_broad	CCFSTTG1_CENTRAL_NERVOUS_SYSTEM	0	0	0
cellline_ccle_broad	CCK81_LARGE_INTESTINE	0	0	0
cellline_nci60	CCRF_CEM	0	0	0
cellline_ccle_broad	CFPAC1_PANCREAS	-1	2	-1
cellline_ccle_broad	CGTHW1_THYROID	1	1	1
cellline_ccle_broad	CHAGOK1_LUNG	-1	1	-1
cellline_ccle_broad	CHL1_SKIN	1	1	1
cellline_ccle_broad	CHP126_AUTONOMIC_GANGLIA	0	0	0
cellline_ccle_broad	CHP212_AUTONOMIC_GANGLIA	0	0	0
cellline_ccle_broad	CI1_HAEMATOPOIETIC_AND_LYMPHOID_TISSUE	0	0	0
cellline_ccle_broad	CJM_SKIN	1	1	1
cellline_ccle_broad	CL11_LARGE_INTESTINE	0	0	0
cellline_ccle_broad	CL14_LARGE_INTESTINE	-1	-1	-1
cellline_ccle_broad	CL34_LARGE_INTESTINE	0	0	0
cellline_ccle_broad	CL40_LARGE_INTESTINE	0	0	0
cellline_ccle_broad	CMK_HAEMATOPOIETIC_AND_LYMPHOID_TISSUE	-1	-1	0
cellline_ccle_broad	CMK115_HAEMATOPOIETIC_AND_LYMPHOID_TISSUE	-1	-1	1
cellline_ccle_broad	CMK86_HAEMATOPOIETIC_AND_LYMPHOID_TISSUE	0	0	0
cellline_ccle_broad	CMLT1_HAEMATOPOIETIC_AND_LYMPHOID_TISSUE	0	2	0
cellline_nci60	COLO205	0	0	0
cellline_ccle_broad	COLO205_LARGE_INTESTINE	1	1	0
cellline_ccle_broad	COLO320_LARGE_INTESTINE	0	2	0
cellline_ccle_broad	COLO668_LUNG	0	0	0
cellline_ccle_broad	COLO678_LARGE_INTESTINE	0	0	0
cellline_ccle_broad	COLO679_SKIN	0	0	0
cellline_ccle_broad	COLO680N_OESOPHAGUS	1	1	1
cellline_ccle_broad	COLO684_ENDOMETRIUM	1	1	1
cellline_ccle_broad	COLO704_OVARY	2	1	1
cellline_ccle_broad	COLO741_SKIN	-1	-1	1
cellline_ccle_broad	COLO775_HAEMATOPOIETIC_AND_LYMPHOID_TISSUE	-1	1	-1
cellline_ccle_broad	COLO783_SKIN	0	1	0
cellline_ccle_broad	COLO792_SKIN	-1	-1	-1
cellline_ccle_broad	COLO800_SKIN	-1	-1	-1
cellline_ccle_broad	COLO818_SKIN	0	1	0
cellline_ccle_broad	COLO829_SKIN	1	1	1
cellline_ccle_broad	COLO849_SKIN	1	1	1
cellline_ccle_broad	CORL105_LUNG	0	1	-1
cellline_ccle_broad	CORL23_LUNG	-1	2	-1
cellline_ccle_broad	CORL24_LUNG	0	0	0
cellline_ccle_broad	CORL279_LUNG	1	1	1
cellline_ccle_broad	CORL311_LUNG	0	2	0
cellline_ccle_broad	CORL47_LUNG	0	0	0
cellline_ccle_broad	CORL51_LUNG	0	0	0
cellline_ccle_broad	CORL88_LUNG	1	1	1
cellline_ccle_broad	CORL95_LUNG	0	0	0
cellline_ccle_broad	COV318_OVARY	-1	1	-1
cellline_ccle_broad	COV362_OVARY	-1	2	0
cellline_ccle_broad	COV434_OVARY	0	0	0
cellline_ccle_broad	COV504_OVARY	1	2	1
cellline_ccle_broad	COV644_OVARY	-1	1	0
cellline_ccle_broad	CPCN_LUNG	0	2	-1
cellline_ccle_broad	CW2_LARGE_INTESTINE	0	0	0
cellline_ccle_broad	D283MED_CENTRAL_NERVOUS_SYSTEM	2	2	0
cellline_ccle_broad	D341MED_CENTRAL_NERVOUS_SYSTEM	1	2	1
cellline_ccle_broad	DANG_PANCREAS	1	1	1
cellline_ccle_broad	DAOY_CENTRAL_NERVOUS_SYSTEM	0	0	0
cellline_ccle_broad	DAUDI_HAEMATOPOIETIC_AND_LYMPHOID_TISSUE	0	0	0
cellline_ccle_broad	DB_HAEMATOPOIETIC_AND_LYMPHOID_TISSUE	1	2	1
cellline_ccle_broad	DBTRG05MG_CENTRAL_NERVOUS_SYSTEM	-1	-1	-1
cellline_ccle_broad	DEL_HAEMATOPOIETIC_AND_LYMPHOID_TISSUE	0	0	0
cellline_ccle_broad	DETROIT562_UPPER_AERODIGESTIVE_TRACT	2	2	-1
cellline_ccle_broad	DKMG_CENTRAL_NERVOUS_SYSTEM	0	0	0
cellline_ccle_broad	DLD1_LARGE_INTESTINE	0	0	0
cellline_ccle_broad	DM3_PLEURA	0	0	0
cellline_ccle_broad	DMS114_LUNG	1	1	1
cellline_ccle_broad	DMS153_LUNG	0	0	0
cellline_ccle_broad	DMS273_LUNG	-1	2	-1
cellline_ccle_broad	DMS454_LUNG	2	1	1
cellline_ccle_broad	DMS53_LUNG	1	1	0
cellline_ccle_broad	DMS79_LUNG	1	1	0
cellline_ccle_broad	DND41_HAEMATOPOIETIC_AND_LYMPHOID_TISSUE	0	0	0
cellline_ccle_broad	DOHH2_HAEMATOPOIETIC_AND_LYMPHOID_TISSUE	0	0	0
cellline_nci60	DU_145	0	0	0
cellline_ccle_broad	DU145_PROSTATE	1	1	1
cellline_ccle_broad	DU4475_BREAST	0	1	1
cellline_ccle_broad	DV90_LUNG	1	2	1
cellline_ccle_broad	EB1_HAEMATOPOIETIC_AND_LYMPHOID_TISSUE	0	0	0
cellline_ccle_broad	EB2_HAEMATOPOIETIC_AND_LYMPHOID_TISSUE	-1	0	-1
cellline_ccle_broad	EBC1_LUNG	1	1	1
cellline_ccle_broad	ECC10_STOMACH	1	1	1
cellline_ccle_broad	ECC12_STOMACH	2	2	1
cellline_ccle_broad	ECGI10_OESOPHAGUS	0	2	1
cellline_ccle_broad	EFE184_ENDOMETRIUM	1	2	1
cellline_ccle_broad	EFM19_BREAST	1	1	-1
cellline_ccle_broad	EFM192A_BREAST	0	2	-2
cellline_ccle_broad	EFO21_OVARY	1	1	-2
cellline_ccle_broad	EFO27_OVARY	0	0	0
cellline_ccle_broad	EHEB_HAEMATOPOIETIC_AND_LYMPHOID_TISSUE	0	0	0
cellline_ccle_broad	EJM_HAEMATOPOIETIC_AND_LYMPHOID_TISSUE	0	0	0
cellline_nci60	EKVX	1	0	-1
cellline_ccle_broad	EM2_HAEMATOPOIETIC_AND_LYMPHOID_TISSUE	1	1	1
cellline_ccle_broad	EN_ENDOMETRIUM	0	0	0
cellline_ccle_broad	EOL1_HAEMATOPOIETIC_AND_LYMPHOID_TISSUE	1	1	1
cellline_ccle_broad	EPLC272H_LUNG	1	1	1
cellline_ccle_broad	ES2_OVARY	1	1	1
cellline_ccle_broad	ESS1_ENDOMETRIUM	0	0	0
cellline_ccle_broad	EVSAT_BREAST	2	2	2
cellline_ccle_broad	EW8_BONE	1	2	1
cellline_ccle_broad	EWS502_BONE	2	2	2
cellline_ccle_broad	F36P_HAEMATOPOIETIC_AND_LYMPHOID_TISSUE	0	2	0
cellline_ccle_broad	F5_CENTRAL_NERVOUS_SYSTEM	1	1	1
cellline_ccle_broad	FADU_UPPER_AERODIGESTIVE_TRACT	2	2	1
cellline_ccle_broad	FTC133_THYROID	1	1	1
cellline_ccle_broad	FTC238_THYROID	1	2	1
cellline_ccle_broad	FU97_STOMACH	-1	0	0
cellline_ccle_broad	FUOV1_OVARY	0	2	-1
cellline_ccle_broad	G292CLONEA141B1_BONE	1	2	0
cellline_ccle_broad	G361_SKIN	1	1	1
cellline_ccle_broad	G401_SOFT_TISSUE	0	0	0
cellline_ccle_broad	G402_SOFT_TISSUE	0	0	0
cellline_ccle_broad	GA10_HAEMATOPOIETIC_AND_LYMPHOID_TISSUE	0	2	0
cellline_ccle_broad	GAMG_CENTRAL_NERVOUS_SYSTEM	-1	-1	0
cellline_ccle_broad	GB1_CENTRAL_NERVOUS_SYSTEM	0	1	-1
cellline_ccle_broad	GCIY_STOMACH	1	2	0
cellline_ccle_broad	GCT_SOFT_TISSUE	1	1	1
cellline_ccle_broad	GDM1_HAEMATOPOIETIC_AND_LYMPHOID_TISSUE	1	1	1
cellline_ccle_broad	GI1_CENTRAL_NERVOUS_SYSTEM	1	1	1
cellline_ccle_broad	GMS10_CENTRAL_NERVOUS_SYSTEM	1	1	1
cellline_ccle_broad	GOS3_CENTRAL_NERVOUS_SYSTEM	0	0	0
cellline_ccle_broad	GP2D_LARGE_INTESTINE	0	0	0
cellline_ccle_broad	GRANTA519_HAEMATOPOIETIC_AND_LYMPHOID_TISSUE	0	0	0
cellline_ccle_broad	GRM_SKIN	0	2	-1
cellline_ccle_broad	GSS_STOMACH	0	0	0
cellline_ccle_broad	GSU_STOMACH	1	1	1
cellline_ccle_broad	H4_CENTRAL_NERVOUS_SYSTEM	0	0	0
cellline_ccle_broad	HARA_LUNG	0	2	0
cellline_nci60	HCC_2998	0	0	0
cellline_ccle_broad	HCC1143_BREAST	1	2	1
cellline_ccle_broad	HCC1171_LUNG	1	1	1
cellline_ccle_broad	HCC1187_BREAST	1	1	1
cellline_ccle_broad	HCC1195_LUNG	1	2	1
cellline_ccle_broad	HCC1395_BREAST	-1	2	-1
cellline_ccle_broad	HCC1419_BREAST	2	2	0
cellline_ccle_broad	HCC1428_BREAST	2	2	2
cellline_ccle_broad	HCC15_LUNG	0	0	0
cellline_ccle_broad	HCC1500_BREAST	1	2	1
cellline_ccle_broad	HCC1569_BREAST	1	2	1
cellline_ccle_broad	HCC1599_BREAST	1	2	1
cellline_ccle_broad	HCC1806_BREAST	1	2	0
cellline_ccle_broad	HCC1897_LUNG	1	1	2
cellline_ccle_broad	HCC1937_BREAST	1	1	1
cellline_ccle_broad	HCC1954_BREAST	2	2	1
cellline_ccle_broad	HCC202_BREAST	1	1	0
cellline_ccle_broad	HCC2157_BREAST	1	2	1
cellline_ccle_broad	HCC2218_BREAST	1	1	1
cellline_ccle_broad	HCC2279_LUNG	2	2	1
cellline_ccle_broad	HCC2935_LUNG	-1	-1	-1
cellline_ccle_broad	HCC33_LUNG	0	0	1
cellline_ccle_broad	HCC366_LUNG	0	1	0
cellline_ccle_broad	HCC38_BREAST	1	1	1
cellline_ccle_broad	HCC4006_LUNG	1	1	-1
cellline_ccle_broad	HCC44_LUNG	-1	2	-1
cellline_ccle_broad	HCC56_LARGE_INTESTINE	-1	-1	-1
cellline_ccle_broad	HCC70_BREAST	1	1	1
cellline_ccle_broad	HCC78_LUNG	0	1	0
cellline_ccle_broad	HCC827_LUNG	-1	2	2
cellline_ccle_broad	HCC95_LUNG	1	1	1
cellline_nci60	HCT_116	1	2	1
cellline_nci60	HCT_15	0	0	0
cellline_ccle_broad	HCT116_LARGE_INTESTINE	2	2	2
cellline_ccle_broad	HCT15_LARGE_INTESTINE	0	0	0
cellline_ccle_broad	HDLM2_HAEMATOPOIETIC_AND_LYMPHOID_TISSUE	0	1	0
cellline_ccle_broad	HDMYZ_HAEMATOPOIETIC_AND_LYMPHOID_TISSUE	1	2	-1
cellline_ccle_broad	HDQP1_BREAST	1	1	1
cellline_ccle_broad	HEC108_ENDOMETRIUM	1	1	0
cellline_ccle_broad	HEC151_ENDOMETRIUM	0	0	0
cellline_ccle_broad	HEC1A_ENDOMETRIUM	0	0	0
cellline_ccle_broad	HEC1B_ENDOMETRIUM	0	0	0
cellline_ccle_broad	HEC251_ENDOMETRIUM	0	0	0
cellline_ccle_broad	HEC265_ENDOMETRIUM	0	0	0
cellline_ccle_broad	HEC50B_ENDOMETRIUM	2	2	2
cellline_ccle_broad	HEC59_ENDOMETRIUM	1	1	0
cellline_ccle_broad	HEC6_ENDOMETRIUM	0	0	-1
cellline_ccle_broad	HEKTE_KIDNEY	0	1	0
cellline_ccle_broad	HEL_HAEMATOPOIETIC_AND_LYMPHOID_TISSUE	1	1	1
cellline_ccle_broad	HEL9217_HAEMATOPOIETIC_AND_LYMPHOID_TISSUE	1	1	1
cellline_ccle_broad	HEP3B217_LIVER	0	0	0
cellline_ccle_broad	HEPG2_LIVER	0	0	0
cellline_ccle_broad	HEYA8_OVARY	2	2	2
cellline_ccle_broad	HGC27_STOMACH	-1	2	0
cellline_ccle_broad	HH_HAEMATOPOIETIC_AND_LYMPHOID_TISSUE	1	1	1
cellline_ccle_broad	HK2_KIDNEY	0	0	0
cellline_nci60	HL_60	-1	2	-1
cellline_ccle_broad	HL60_HAEMATOPOIETIC_AND_LYMPHOID_TISSUE	0	2	0
cellline_ccle_broad	HLC1_LUNG	1	1	1
cellline_ccle_broad	HLE_LIVER	1	1	1
cellline_ccle_broad	HLF_LIVER	-1	-1	-1
cellline_ccle_broad	HLFA_LUNG	0	0	0
cellline_ccle_broad	HMC18_BREAST	2	2	2
cellline_ccle_broad	HMCB_SKIN	1	2	1
cellline_ccle_broad	HMEL_BREAST	0	1	1
cellline_ccle_broad	HN_UPPER_AERODIGESTIVE_TRACT	1	1	1
cellline_nci60	HOP_62	1	1	1
cellline_nci60	HOP_92	1	1	1
cellline_ccle_broad	HOS_BONE	0	-2	0
cellline_ccle_broad	HPAC_PANCREAS	1	1	1
cellline_ccle_broad	HPAFII_PANCREAS	1	1	1
cellline_ccle_broad	HPBALL_HAEMATOPOIETIC_AND_LYMPHOID_TISSUE	0	0	0
cellline_ccle_broad	HRT18_LARGE_INTESTINE	0	0	0
cellline_ccle_broad	HS172T_URINARY_TRACT	0	0	0
cellline_ccle_broad	HS229T_LUNG	0	0	0
cellline_ccle_broad	HS274T_BREAST	0	0	0
cellline_ccle_broad	HS281T_BREAST	0	0	0
cellline_ccle_broad	HS294T_SKIN	-1	-1	-1
cellline_ccle_broad	HS343T_BREAST	0	0	0
cellline_ccle_broad	HS571T_OVARY	0	1	0
cellline_nci60	HS578T	1	1	1
cellline_ccle_broad	HS578T_BREAST	2	2	2
cellline_ccle_broad	HS600T_SKIN	0	0	0
cellline_ccle_broad	HS604T_HAEMATOPOIETIC_AND_LYMPHOID_TISSUE	0	0	0
cellline_ccle_broad	HS606T_BREAST	0	0	0
cellline_ccle_broad	HS611T_HAEMATOPOIETIC_AND_LYMPHOID_TISSUE	1	1	1
cellline_ccle_broad	HS616T_HAEMATOPOIETIC_AND_LYMPHOID_TISSUE	0	0	0
cellline_ccle_broad	HS618T_LUNG	0	0	0
cellline_ccle_broad	HS675T_LARGE_INTESTINE	0	0	0
cellline_ccle_broad	HS683_CENTRAL_NERVOUS_SYSTEM	0	0	0
cellline_ccle_broad	HS688AT_SKIN	0	0	0
cellline_ccle_broad	HS695T_SKIN	1	1	1
cellline_ccle_broad	HS698T_LARGE_INTESTINE	0	0	0
cellline_ccle_broad	HS706T_BONE	0	0	0
cellline_ccle_broad	HS729_SOFT_TISSUE	-1	0	-1
cellline_ccle_broad	HS737T_BONE	0	0	0
cellline_ccle_broad	HS739T_BREAST	0	0	0
cellline_ccle_broad	HS742T_BREAST	0	0	0
cellline_ccle_broad	HS746T_STOMACH	1	1	1
cellline_ccle_broad	HS751T_HAEMATOPOIETIC_AND_LYMPHOID_TISSUE	0	0	0
cellline_ccle_broad	HS766T_PANCREAS	0	1	0
cellline_ccle_broad	HS819T_BONE	0	0	0
cellline_ccle_broad	HS821T_BONE	0	0	0
cellline_ccle_broad	HS822T_BONE	0	0	0
cellline_ccle_broad	HS839T_SKIN	0	0	0
cellline_ccle_broad	HS840T_UPPER_AERODIGESTIVE_TRACT	0	0	0
cellline_ccle_broad	HS852T_SKIN	0	0	0
cellline_ccle_broad	HS863T_BONE	0	0	0
cellline_ccle_broad	HS870T_BONE	0	0	0
cellline_ccle_broad	HS888T_BONE	0	0	0
cellline_ccle_broad	HS895T_SKIN	0	0	0
cellline_ccle_broad	HS934T_SKIN	0	0	0
cellline_ccle_broad	HS936T_SKIN	0	0	0
cellline_ccle_broad	HS939T_SKIN	0	0	0
cellline_ccle_broad	HS940T_SKIN	1	1	1
cellline_ccle_broad	HS944T_SKIN	0	0	0
cellline_ccle_broad	HSC2_UPPER_AERODIGESTIVE_TRACT	-2	-2	-2
cellline_ccle_broad	HSC3_UPPER_AERODIGESTIVE_TRACT	0	1	0
cellline_ccle_broad	HSC4_UPPER_AERODIGESTIVE_TRACT	1	1	1
cellline_ccle_broad	HT_HAEMATOPOIETIC_AND_LYMPHOID_TISSUE	0	0	0
cellline_ccle_broad	HT1080_SOFT_TISSUE	0	0	0
cellline_ccle_broad	HT115_LARGE_INTESTINE	0	0	0
cellline_ccle_broad	HT1197_URINARY_TRACT	1	0	1
cellline_ccle_broad	HT1376_URINARY_TRACT	1	1	1
cellline_ccle_broad	HT144_SKIN	0	0	1
cellline_nci60	HT29	1	1	1
cellline_ccle_broad	HT29_LARGE_INTESTINE	0	2	0
cellline_ccle_broad	HT55_LARGE_INTESTINE	1	1	1
cellline_ccle_broad	HTK_HAEMATOPOIETIC_AND_LYMPHOID_TISSUE	1	1	1
cellline_ccle_broad	HUCCT1_BILIARY_TRACT	1	1	1
cellline_ccle_broad	HUG1N_STOMACH	2	1	1
cellline_ccle_broad	HUH1_LIVER	1	2	1
cellline_ccle_broad	HUH28_BILIARY_TRACT	1	1	1
cellline_ccle_broad	HUH6_LIVER	1	1	1
cellline_ccle_broad	HUH7_LIVER	1	1	2
cellline_ccle_broad	HUNS1_HAEMATOPOIETIC_AND_LYMPHOID_TISSUE	0	0	0
cellline_ccle_broad	HUPT3_PANCREAS	0	2	0
cellline_ccle_broad	HUPT4_PANCREAS	1	1	1
cellline_ccle_broad	HUT102_HAEMATOPOIETIC_AND_LYMPHOID_TISSUE	0	0	0
cellline_ccle_broad	HUT78_HAEMATOPOIETIC_AND_LYMPHOID_TISSUE	-1	1	-1
cellline_ccle_broad	HUTU80_SMALL_INTESTINE	0	0	0
cellline_ccle_broad	IALM_LUNG	1	2	1
cellline_ccle_broad	IGR1_SKIN	0	0	0
cellline_ccle_broad	IGR37_SKIN	0	0	0
cellline_ccle_broad	IGR39_SKIN	1	1	1
cellline_nci60	IGROV1	0	0	0
cellline_ccle_broad	IGROV1_OVARY	0	0	0
cellline_ccle_broad	IM95_STOMACH	1	1	1
cellline_ccle_broad	IMR32_AUTONOMIC_GANGLIA	0	0	0
cellline_ccle_broad	IPC298_SKIN	1	1	1
cellline_ccle_broad	ISHIKAWAHERAKLIO02ER_ENDOMETRIUM	0	0	0
cellline_ccle_broad	ISTMES1_PLEURA	1	2	1
cellline_ccle_broad	ISTMES2_PLEURA	-1	2	-1
cellline_ccle_broad	J82_URINARY_TRACT	1	1	1
cellline_ccle_broad	JEKO1_HAEMATOPOIETIC_AND_LYMPHOID_TISSUE	-1	2	-1
cellline_ccle_broad	JHH1_LIVER	1	1	1
cellline_ccle_broad	JHH2_LIVER	1	1	1
cellline_ccle_broad	JHH4_LIVER	-1	1	-1
cellline_ccle_broad	JHH5_LIVER	1	1	-1
cellline_ccle_broad	JHH6_LIVER	0	1	0
cellline_ccle_broad	JHH7_LIVER	-1	0	-1
cellline_ccle_broad	JHOC5_OVARY	1	1	1
cellline_ccle_broad	JHOM1_OVARY	1	1	1
cellline_ccle_broad	JHOM2B_OVARY	1	1	0
cellline_ccle_broad	JHOS2_OVARY	1	2	1
cellline_ccle_broad	JHOS4_OVARY	1	1	1
cellline_ccle_broad	JHUEM1_ENDOMETRIUM	1	1	1
cellline_ccle_broad	JHUEM2_ENDOMETRIUM	0	0	0
cellline_ccle_broad	JHUEM3_ENDOMETRIUM	2	2	2
cellline_ccle_broad	JHUEM7_ENDOMETRIUM	0	0	0
cellline_ccle_broad	JIMT1_BREAST	1	1	1
cellline_ccle_broad	JK1_HAEMATOPOIETIC_AND_LYMPHOID_TISSUE	1	1	1
cellline_ccle_broad	JL1_PLEURA	0	1	0
cellline_ccle_broad	JM1_HAEMATOPOIETIC_AND_LYMPHOID_TISSUE	0	1	0
cellline_ccle_broad	JMSU1_URINARY_TRACT	0	0	-1
cellline_ccle_broad	JURKAT_HAEMATOPOIETIC_AND_LYMPHOID_TISSUE	1	1	1
cellline_ccle_broad	JURLMK1_HAEMATOPOIETIC_AND_LYMPHOID_TISSUE	0	2	0
cellline_ccle_broad	JVM2_HAEMATOPOIETIC_AND_LYMPHOID_TISSUE	0	0	0
cellline_ccle_broad	JVM3_HAEMATOPOIETIC_AND_LYMPHOID_TISSUE	0	0	0
cellline_nci60	K_562	0	0	0
cellline_ccle_broad	K029AX_SKIN	0	0	0
cellline_ccle_broad	K562_HAEMATOPOIETIC_AND_LYMPHOID_TISSUE	0	0	0
cellline_ccle_broad	KALS1_CENTRAL_NERVOUS_SYSTEM	0	0	0
cellline_ccle_broad	KARPAS299_HAEMATOPOIETIC_AND_LYMPHOID_TISSUE	0	0	0
cellline_ccle_broad	KARPAS422_HAEMATOPOIETIC_AND_LYMPHOID_TISSUE	0	0	0
cellline_ccle_broad	KARPAS620_HAEMATOPOIETIC_AND_LYMPHOID_TISSUE	0	2	0
cellline_ccle_broad	KASUMI1_HAEMATOPOIETIC_AND_LYMPHOID_TISSUE	0	1	0
cellline_ccle_broad	KASUMI2_HAEMATOPOIETIC_AND_LYMPHOID_TISSUE	0	0	0
cellline_ccle_broad	KASUMI6_HAEMATOPOIETIC_AND_LYMPHOID_TISSUE	0	0	0
cellline_ccle_broad	KATOIII_STOMACH	1	1	1
cellline_ccle_broad	KCIMOH1_PANCREAS	1	1	1
cellline_ccle_broad	KCL22_HAEMATOPOIETIC_AND_LYMPHOID_TISSUE	1	1	1
cellline_ccle_broad	KE37_HAEMATOPOIETIC_AND_LYMPHOID_TISSUE	1	1	1
cellline_ccle_broad	KE39_STOMACH	0	2	2
cellline_ccle_broad	KE97_HAEMATOPOIETIC_AND_LYMPHOID_TISSUE	1	1	1
cellline_ccle_broad	KELLY_AUTONOMIC_GANGLIA	0	-1	0
cellline_ccle_broad	KG1_HAEMATOPOIETIC_AND_LYMPHOID_TISSUE	1	1	1
cellline_ccle_broad	KG1C_CENTRAL_NERVOUS_SYSTEM	1	1	1
cellline_ccle_broad	KHM1B_HAEMATOPOIETIC_AND_LYMPHOID_TISSUE	1	1	1
cellline_ccle_broad	KIJK_HAEMATOPOIETIC_AND_LYMPHOID_TISSUE	0	1	0
cellline_ccle_broad	KLE_ENDOMETRIUM	-1	1	-1
cellline_ccle_broad	KLM1_PANCREAS	1	2	1
cellline_nci60	KM12	2	2	0
cellline_ccle_broad	KM12_LARGE_INTESTINE	1	1	0
cellline_ccle_broad	KMBC2_URINARY_TRACT	-1	-1	-1
cellline_ccle_broad	KMH2_HAEMATOPOIETIC_AND_LYMPHOID_TISSUE	-1	0	-1
cellline_ccle_broad	KMM1_HAEMATOPOIETIC_AND_LYMPHOID_TISSUE	-1	2	-1
cellline_ccle_broad	KMRC1_KIDNEY	0	1	0
cellline_ccle_broad	KMRC2_KIDNEY	1	1	1
cellline_ccle_broad	KMRC20_KIDNEY	0	0	0
cellline_ccle_broad	KMRC3_KIDNEY	0	0	0
cellline_ccle_broad	KMS11_HAEMATOPOIETIC_AND_LYMPHOID_TISSUE	1	1	1
cellline_ccle_broad	KMS12BM_HAEMATOPOIETIC_AND_LYMPHOID_TISSUE	1	2	0
cellline_ccle_broad	KMS18_HAEMATOPOIETIC_AND_LYMPHOID_TISSUE	2	2	2
cellline_ccle_broad	KMS20_HAEMATOPOIETIC_AND_LYMPHOID_TISSUE	0	0	0
cellline_ccle_broad	KMS21BM_HAEMATOPOIETIC_AND_LYMPHOID_TISSUE	0	1	0
cellline_ccle_broad	KMS26_HAEMATOPOIETIC_AND_LYMPHOID_TISSUE	1	2	1
cellline_ccle_broad	KMS27_HAEMATOPOIETIC_AND_LYMPHOID_TISSUE	1	1	1
cellline_ccle_broad	KMS28BM_HAEMATOPOIETIC_AND_LYMPHOID_TISSUE	1	1	1
cellline_ccle_broad	KMS34_HAEMATOPOIETIC_AND_LYMPHOID_TISSUE	1	2	1
cellline_ccle_broad	KNS42_CENTRAL_NERVOUS_SYSTEM	-1	-1	-1
cellline_ccle_broad	KNS60_CENTRAL_NERVOUS_SYSTEM	1	1	1
cellline_ccle_broad	KNS62_LUNG	0	0	0
cellline_ccle_broad	KNS81_CENTRAL_NERVOUS_SYSTEM	0	0	0
cellline_ccle_broad	KO52_HAEMATOPOIETIC_AND_LYMPHOID_TISSUE	1	1	1
cellline_ccle_broad	KOPN8_HAEMATOPOIETIC_AND_LYMPHOID_TISSUE	0	-1	0
cellline_ccle_broad	KP2_PANCREAS	-1	-1	-1
cellline_ccle_broad	KP3_PANCREAS	0	0	0
cellline_ccle_broad	KP4_PANCREAS	-1	2	-1
cellline_ccle_broad	KPL1_BREAST	2	2	-1
cellline_ccle_broad	KPNRTBM1_AUTONOMIC_GANGLIA	0	0	0
cellline_ccle_broad	KPNSI9S_AUTONOMIC_GANGLIA	1	1	1
cellline_ccle_broad	KPNYN_AUTONOMIC_GANGLIA	0	0	0
cellline_ccle_broad	KS1_CENTRAL_NERVOUS_SYSTEM	2	2	0
cellline_ccle_broad	KU1919_URINARY_TRACT	1	1	0
cellline_ccle_broad	KU812_HAEMATOPOIETIC_AND_LYMPHOID_TISSUE	1	1	1
cellline_ccle_broad	KURAMOCHI_OVARY	1	2	1
cellline_ccle_broad	KYM1_SOFT_TISSUE	0	0	0
cellline_ccle_broad	KYO1_HAEMATOPOIETIC_AND_LYMPHOID_TISSUE	1	1	1
cellline_ccle_broad	KYSE140_OESOPHAGUS	0	1	-1
cellline_ccle_broad	KYSE150_OESOPHAGUS	0	0	0
cellline_ccle_broad	KYSE180_OESOPHAGUS	1	2	0
cellline_ccle_broad	KYSE270_OESOPHAGUS	1	1	1
cellline_ccle_broad	KYSE30_OESOPHAGUS	1	1	1
cellline_ccle_broad	KYSE410_OESOPHAGUS	2	2	-1
cellline_ccle_broad	KYSE450_OESOPHAGUS	-1	2	-1
cellline_ccle_broad	KYSE510_OESOPHAGUS	-1	2	-1
cellline_ccle_broad	KYSE520_OESOPHAGUS	1	1	1
cellline_ccle_broad	KYSE70_OESOPHAGUS	-1	1	-1
cellline_ccle_broad	L1236_HAEMATOPOIETIC_AND_LYMPHOID_TISSUE	-1	1	-1
cellline_ccle_broad	L33_PANCREAS	0	2	0
cellline_ccle_broad	L363_HAEMATOPOIETIC_AND_LYMPHOID_TISSUE	1	1	1
cellline_ccle_broad	L428_HAEMATOPOIETIC_AND_LYMPHOID_TISSUE	2	2	1
cellline_ccle_broad	L540_HAEMATOPOIETIC_AND_LYMPHOID_TISSUE	1	-1	-1
cellline_ccle_broad	LAMA84_HAEMATOPOIETIC_AND_LYMPHOID_TISSUE	1	1	1
cellline_ccle_broad	LC1F_LUNG	1	1	1
cellline_ccle_broad	LC1SQSF_LUNG	2	2	2
cellline_ccle_broad	LCLC103H_LUNG	1	1	1
cellline_ccle_broad	LCLC97TM1_LUNG	1	2	1
cellline_ccle_broad	LI7_LIVER	1	1	0
cellline_ccle_broad	LK2_LUNG	1	1	1
cellline_ccle_broad	LMSU_STOMACH	1	2	2
cellline_ccle_broad	LN18_CENTRAL_NERVOUS_SYSTEM	-1	-1	-1
cellline_ccle_broad	LN229_CENTRAL_NERVOUS_SYSTEM	1	0	1
cellline_ccle_broad	LNCAPCLONEFGC_PROSTATE	0	0	0
cellline_ccle_broad	LOUCY_HAEMATOPOIETIC_AND_LYMPHOID_TISSUE	0	-2	0
cellline_ccle_broad	LOUNH91_LUNG	0	0	0
cellline_ccle_broad	LOVO_LARGE_INTESTINE	0	0	0
cellline_nci60	LOXIMVI	1	2	1
cellline_ccle_broad	LOXIMVI_SKIN	1	2	1
cellline_ccle_broad	LP1_HAEMATOPOIETIC_AND_LYMPHOID_TISSUE	2	2	1
cellline_ccle_broad	LS1034_LARGE_INTESTINE	0	0	-1
cellline_ccle_broad	LS123_LARGE_INTESTINE	0	2	0
cellline_ccle_broad	LS180_LARGE_INTESTINE	0	0	0
cellline_ccle_broad	LS411N_LARGE_INTESTINE	1	1	1
cellline_ccle_broad	LS513_LARGE_INTESTINE	0	0	0
cellline_ccle_broad	LU65_LUNG	0	2	0
cellline_ccle_broad	LU99_LUNG	2	2	2
cellline_ccle_broad	LUDLU1_LUNG	0	1	-1
cellline_ccle_broad	LXF289_LUNG	1	1	1
cellline_ccle_broad	M059K_CENTRAL_NERVOUS_SYSTEM	-1	-1	-1
cellline_ccle_broad	M07E_HAEMATOPOIETIC_AND_LYMPHOID_TISSUE	0	2	0
cellline_nci60	M14	-1	-1	-1
cellline_nci60	MALME_3M	0	0	0
cellline_ccle_broad	MALME3M_SKIN	0	0	0
cellline_ccle_broad	MC116_HAEMATOPOIETIC_AND_LYMPHOID_TISSUE	0	0	0
cellline_ccle_broad	MCAS_OVARY	0	1	0
cellline_nci60	MCF7	2	2	-1
cellline_ccle_broad	MCF7_BREAST	2	2	1
cellline_nci60	MDA_MB_231	0	1	-1
cellline_nci60	MDA_MB_435	0	0	0
cellline_nci60	MDA_N	0	0	0
cellline_ccle_broad	MDAMB134VI_BREAST	1	1	1
cellline_ccle_broad	MDAMB157_BREAST	1	1	1
cellline_ccle_broad	MDAMB175VII_BREAST	1	1	1
cellline_ccle_broad	MDAMB231_BREAST	0	1	-1
cellline_ccle_broad	MDAMB361_BREAST	1	1	0
cellline_ccle_broad	MDAMB415_BREAST	-1	1	-1
cellline_ccle_broad	MDAMB435S_SKIN	1	1	1
cellline_ccle_broad	MDAMB436_BREAST	-1	2	1
cellline_ccle_broad	MDAMB453_BREAST	2	2	2
cellline_ccle_broad	MDAMB468_BREAST	1	0	-1
cellline_ccle_broad	MDAPCA2B_PROSTATE	1	1	1
cellline_ccle_broad	MDST8_LARGE_INTESTINE	0	0	0
cellline_ccle_broad	ME1_HAEMATOPOIETIC_AND_LYMPHOID_TISSUE	1	1	1
cellline_ccle_broad	MEC1_HAEMATOPOIETIC_AND_LYMPHOID_TISSUE	0	0	0
cellline_ccle_broad	MEC2_HAEMATOPOIETIC_AND_LYMPHOID_TISSUE	0	0	0
cellline_ccle_broad	MEG01_HAEMATOPOIETIC_AND_LYMPHOID_TISSUE	1	2	1
cellline_ccle_broad	MELHO_SKIN	0	0	0
cellline_ccle_broad	MELJUSO_SKIN	0	1	0
cellline_ccle_broad	MESSA_SOFT_TISSUE	0	0	0
cellline_ccle_broad	MEWO_SKIN	0	0	0
cellline_ccle_broad	MFE280_ENDOMETRIUM	0	1	1
cellline_ccle_broad	MFE296_ENDOMETRIUM	0	0	0
cellline_ccle_broad	MFE319_ENDOMETRIUM	0	0	0
cellline_ccle_broad	MG63_BONE	1	2	1
cellline_ccle_broad	MHHCALL2_HAEMATOPOIETIC_AND_LYMPHOID_TISSUE	0	0	0
cellline_ccle_broad	MHHCALL3_HAEMATOPOIETIC_AND_LYMPHOID_TISSUE	0	0	0
cellline_ccle_broad	MHHCALL4_HAEMATOPOIETIC_AND_LYMPHOID_TISSUE	0	0	0
cellline_ccle_broad	MHHES1_BONE	1	1	1
cellline_ccle_broad	MHHNB11_AUTONOMIC_GANGLIA	1	1	1
cellline_ccle_broad	MIAPACA2_PANCREAS	-1	1	-1
cellline_ccle_broad	MINO_HAEMATOPOIETIC_AND_LYMPHOID_TISSUE	0	1	0
cellline_ccle_broad	MJ_HAEMATOPOIETIC_AND_LYMPHOID_TISSUE	0	0	0
cellline_ccle_broad	MKN1_STOMACH	1	2	0
cellline_ccle_broad	MKN45_STOMACH	0	0	-1
cellline_ccle_broad	MKN7_STOMACH	2	2	0
cellline_ccle_broad	MKN74_STOMACH	2	2	0
cellline_ccle_broad	ML1_THYROID	1	2	1
cellline_ccle_broad	MM1S_HAEMATOPOIETIC_AND_LYMPHOID_TISSUE	-1	-1	0
cellline_ccle_broad	MOGGCCM_CENTRAL_NERVOUS_SYSTEM	0	0	0
cellline_ccle_broad	MOGGUVW_CENTRAL_NERVOUS_SYSTEM	1	1	1
cellline_ccle_broad	MOLM13_HAEMATOPOIETIC_AND_LYMPHOID_TISSUE	1	1	1
cellline_ccle_broad	MOLM16_HAEMATOPOIETIC_AND_LYMPHOID_TISSUE	0	0	0
cellline_ccle_broad	MOLM6_HAEMATOPOIETIC_AND_LYMPHOID_TISSUE	1	1	1
cellline_ccle_broad	MOLP2_HAEMATOPOIETIC_AND_LYMPHOID_TISSUE	0	0	0
cellline_ccle_broad	MOLP8_HAEMATOPOIETIC_AND_LYMPHOID_TISSUE	0	2	0
cellline_nci60	MOLT_4	1	1	1
cellline_ccle_broad	MOLT13_HAEMATOPOIETIC_AND_LYMPHOID_TISSUE	0	0	0
cellline_ccle_broad	MOLT16_HAEMATOPOIETIC_AND_LYMPHOID_TISSUE	0	0	0
cellline_ccle_broad	MOLT4_HAEMATOPOIETIC_AND_LYMPHOID_TISSUE	1	1	1
cellline_ccle_broad	MONOMAC1_HAEMATOPOIETIC_AND_LYMPHOID_TISSUE	1	1	2
cellline_ccle_broad	MONOMAC6_HAEMATOPOIETIC_AND_LYMPHOID_TISSUE	0	0	0
cellline_ccle_broad	MORCPR_LUNG	2	2	2
cellline_ccle_broad	MOTN1_HAEMATOPOIETIC_AND_LYMPHOID_TISSUE	0	2	0
cellline_ccle_broad	MPP89_PLEURA	1	1	1
cellline_ccle_broad	MSTO211H_PLEURA	-1	2	-1
cellline_ccle_broad	MUTZ5_HAEMATOPOIETIC_AND_LYMPHOID_TISSUE	0	0	0
cellline_ccle_broad	MV411_HAEMATOPOIETIC_AND_LYMPHOID_TISSUE	1	1	1
cellline_ccle_broad	NALM1_HAEMATOPOIETIC_AND_LYMPHOID_TISSUE	0	0	0
cellline_ccle_broad	NALM19_HAEMATOPOIETIC_AND_LYMPHOID_TISSUE	0	0	0
cellline_ccle_broad	NALM6_HAEMATOPOIETIC_AND_LYMPHOID_TISSUE	0	0	0
cellline_ccle_broad	NAMALWA_HAEMATOPOIETIC_AND_LYMPHOID_TISSUE	0	0	0
cellline_ccle_broad	NB1_AUTONOMIC_GANGLIA	-1	-1	-1
cellline_ccle_broad	NB4_HAEMATOPOIETIC_AND_LYMPHOID_TISSUE	0	2	-1
cellline_ccle_broad	NCCSTCK140_STOMACH	1	1	1
cellline_nci60	NCI_ADR_RES	1	2	1
cellline_nci60	NCI_H226	0	0	0
cellline_nci60	NCI_H23	1	2	0
cellline_nci60	NCI_H322M	1	1	-1
cellline_nci60	NCI_H460	-1	2	-1
cellline_nci60	NCI_H522	-1	1	-1
cellline_ccle_broad	NCIH1048_LUNG	0	0	0
cellline_ccle_broad	NCIH1092_LUNG	1	1	1
cellline_ccle_broad	NCIH1105_LUNG	1	2	0
cellline_ccle_broad	NCIH1155_LUNG	1	1	1
cellline_ccle_broad	NCIH1184_LUNG	-1	-1	1
cellline_ccle_broad	NCIH1299_LUNG	1	1	2
cellline_ccle_broad	NCIH1339_LUNG	1	1	1
cellline_ccle_broad	NCIH1341_LUNG	2	2	2
cellline_ccle_broad	NCIH1355_LUNG	1	1	1
cellline_ccle_broad	NCIH1373_LUNG	1	1	1
cellline_ccle_broad	NCIH1385_LUNG	2	2	1
cellline_ccle_broad	NCIH1395_LUNG	1	2	1
cellline_ccle_broad	NCIH1435_LUNG	1	1	1
cellline_ccle_broad	NCIH1436_LUNG	1	1	0
cellline_ccle_broad	NCIH1437_LUNG	2	2	2
cellline_ccle_broad	NCIH146_LUNG	1	1	0
cellline_ccle_broad	NCIH1563_LUNG	1	1	1
cellline_ccle_broad	NCIH1568_LUNG	1	1	1
cellline_ccle_broad	NCIH1573_LUNG	0	1	0
cellline_ccle_broad	NCIH1581_LUNG	2	2	1
cellline_ccle_broad	NCIH1618_LUNG	2	2	1
cellline_ccle_broad	NCIH1623_LUNG	1	1	1
cellline_ccle_broad	NCIH1648_LUNG	1	1	1
cellline_ccle_broad	NCIH1650_LUNG	1	1	0
cellline_ccle_broad	NCIH1651_LUNG	0	2	2
cellline_ccle_broad	NCIH1666_LUNG	1	1	1
cellline_ccle_broad	NCIH1693_LUNG	0	0	0
cellline_ccle_broad	NCIH1694_LUNG	1	1	-1
cellline_ccle_broad	NCIH1703_LUNG	1	1	0
cellline_ccle_broad	NCIH1734_LUNG	1	1	2
cellline_ccle_broad	NCIH1755_LUNG	1	1	0
cellline_ccle_broad	NCIH1781_LUNG	1	2	-1
cellline_ccle_broad	NCIH1792_LUNG	0	2	0
cellline_ccle_broad	NCIH1793_LUNG	1	1	1
cellline_ccle_broad	NCIH1836_LUNG	1	1	1
cellline_ccle_broad	NCIH1838_LUNG	1	1	1
cellline_ccle_broad	NCIH1869_LUNG	-1	2	-1
cellline_ccle_broad	NCIH1876_LUNG	0	0	1
cellline_ccle_broad	NCIH1915_LUNG	0	0	0
cellline_ccle_broad	NCIH1930_LUNG	1	1	1
cellline_ccle_broad	NCIH1944_LUNG	1	1	1
cellline_ccle_broad	NCIH196_LUNG	1	1	1
cellline_ccle_broad	NCIH1963_LUNG	0	0	0
cellline_ccle_broad	NCIH1975_LUNG	1	2	1
cellline_ccle_broad	NCIH2009_LUNG	1	1	1
cellline_ccle_broad	NCIH2023_LUNG	1	1	1
cellline_ccle_broad	NCIH2029_LUNG	1	1	1
cellline_ccle_broad	NCIH2030_LUNG	1	1	1
cellline_ccle_broad	NCIH2052_PLEURA	2	2	1
cellline_ccle_broad	NCIH2066_LUNG	1	1	0
cellline_ccle_broad	NCIH2073_LUNG	1	1	1
cellline_ccle_broad	NCIH2081_LUNG	-1	1	0
cellline_ccle_broad	NCIH2085_LUNG	1	0	1
cellline_ccle_broad	NCIH2087_LUNG	1	2	2
cellline_ccle_broad	NCIH209_LUNG	2	1	1
cellline_ccle_broad	NCIH2106_LUNG	1	1	1
cellline_ccle_broad	NCIH211_LUNG	1	2	0
cellline_ccle_broad	NCIH2110_LUNG	-1	1	1
cellline_ccle_broad	NCIH2122_LUNG	-1	2	1
cellline_ccle_broad	NCIH2126_LUNG	1	1	-1
cellline_ccle_broad	NCIH2141_LUNG	1	1	1
cellline_ccle_broad	NCIH2170_LUNG	0	2	0
cellline_ccle_broad	NCIH2171_LUNG	-1	2	-1
cellline_ccle_broad	NCIH2172_LUNG	1	1	0
cellline_ccle_broad	NCIH2196_LUNG	0	0	0
cellline_ccle_broad	NCIH2227_LUNG	0	0	0
cellline_ccle_broad	NCIH2228_LUNG	0	0	0
cellline_ccle_broad	NCIH226_LUNG	0	2	0
cellline_ccle_broad	NCIH2286_LUNG	0	0	0
cellline_ccle_broad	NCIH2291_LUNG	1	1	1
cellline_ccle_broad	NCIH23_LUNG	0	2	-2
cellline_ccle_broad	NCIH2342_LUNG	1	2	0
cellline_ccle_broad	NCIH2347_LUNG	1	1	0
cellline_ccle_broad	NCIH2405_LUNG	1	1	1
cellline_ccle_broad	NCIH2444_LUNG	1	1	1
cellline_ccle_broad	NCIH2452_PLEURA	-1	1	-1
cellline_ccle_broad	NCIH28_PLEURA	-1	-1	-1
cellline_ccle_broad	NCIH292_LUNG	0	0	0
cellline_ccle_broad	NCIH322_LUNG	2	1	0
cellline_ccle_broad	NCIH3255_LUNG	0	1	1
cellline_ccle_broad	NCIH358_LUNG	1	1	1
cellline_ccle_broad	NCIH441_LUNG	1	2	1
cellline_ccle_broad	NCIH446_LUNG	1	2	1
cellline_ccle_broad	NCIH460_LUNG	0	2	-1
cellline_ccle_broad	NCIH508_LARGE_INTESTINE	0	0	0
cellline_ccle_broad	NCIH510_LUNG	2	2	-1
cellline_ccle_broad	NCIH520_LUNG	1	1	1
cellline_ccle_broad	NCIH522_LUNG	-1	0	-1
cellline_ccle_broad	NCIH524_LUNG	1	2	1
cellline_ccle_broad	NCIH526_LUNG	1	1	1
cellline_ccle_broad	NCIH596_LUNG	1	1	1
cellline_ccle_broad	NCIH647_LUNG	0	2	1
cellline_ccle_broad	NCIH650_LUNG	1	0	-1
cellline_ccle_broad	NCIH660_PROSTATE	1	1	1
cellline_ccle_broad	NCIH661_LUNG	1	0	0
cellline_ccle_broad	NCIH69_LUNG	1	0	1
cellline_ccle_broad	NCIH716_LARGE_INTESTINE	-1	2	-1
cellline_ccle_broad	NCIH727_LUNG	1	1	1
cellline_ccle_broad	NCIH747_LARGE_INTESTINE	0	0	0
cellline_ccle_broad	NCIH810_LUNG	-1	2	1
cellline_ccle_broad	NCIH82_LUNG	1	2	1
cellline_ccle_broad	NCIH838_LUNG	1	1	1
cellline_ccle_broad	NCIH841_LUNG	-1	-1	-1
cellline_ccle_broad	NCIH854_LUNG	0	1	1
cellline_ccle_broad	NCIH889_LUNG	0	0	1
cellline_ccle_broad	NCIH929_HAEMATOPOIETIC_AND_LYMPHOID_TISSUE	1	-1	1
cellline_ccle_broad	NCIN87_STOMACH	2	2	-1
cellline_ccle_broad	NCO2_HAEMATOPOIETIC_AND_LYMPHOID_TISSUE	1	1	1
cellline_ccle_broad	NH6_AUTONOMIC_GANGLIA	0	0	-2
cellline_ccle_broad	NIHOVCAR3_OVARY	1	1	1
cellline_ccle_broad	NMCG1_CENTRAL_NERVOUS_SYSTEM	0	0	0
cellline_ccle_broad	NOMO1_HAEMATOPOIETIC_AND_LYMPHOID_TISSUE	1	1	1
cellline_ccle_broad	NUDHL1_HAEMATOPOIETIC_AND_LYMPHOID_TISSUE	1	1	1
cellline_ccle_broad	NUDUL1_HAEMATOPOIETIC_AND_LYMPHOID_TISSUE	0	0	0
cellline_ccle_broad	NUGC2_STOMACH	-1	1	-1
cellline_ccle_broad	NUGC3_STOMACH	1	1	2
cellline_ccle_broad	NUGC4_STOMACH	0	0	-2
cellline_ccle_broad	OAW28_OVARY	-1	1	-1
cellline_ccle_broad	OAW42_OVARY	2	2	2
cellline_ccle_broad	OC314_OVARY	0	0	0
cellline_ccle_broad	OC316_OVARY	0	0	0
cellline_ccle_broad	OCIAML2_HAEMATOPOIETIC_AND_LYMPHOID_TISSUE	1	1	1
cellline_ccle_broad	OCIAML3_HAEMATOPOIETIC_AND_LYMPHOID_TISSUE	1	1	1
cellline_ccle_broad	OCIAML5_HAEMATOPOIETIC_AND_LYMPHOID_TISSUE	1	1	1
cellline_ccle_broad	OCILY10_HAEMATOPOIETIC_AND_LYMPHOID_TISSUE	0	0	0
cellline_ccle_broad	OCILY19_HAEMATOPOIETIC_AND_LYMPHOID_TISSUE	0	2	0
cellline_ccle_broad	OCILY3_HAEMATOPOIETIC_AND_LYMPHOID_TISSUE	0	0	0
cellline_ccle_broad	OCIM1_HAEMATOPOIETIC_AND_LYMPHOID_TISSUE	1	1	1
cellline_ccle_broad	OCUM1_STOMACH	1	1	1
cellline_ccle_broad	OE19_OESOPHAGUS	2	2	2
cellline_ccle_broad	OE21_OESOPHAGUS	1	1	1
cellline_ccle_broad	OE33_OESOPHAGUS	-1	1	-1
cellline_ccle_broad	OELE_OVARY	0	0	0
cellline_ccle_broad	ONCODG1_OVARY	0	1	0
cellline_ccle_broad	ONS76_CENTRAL_NERVOUS_SYSTEM	1	1	1
cellline_ccle_broad	OPM2_HAEMATOPOIETIC_AND_LYMPHOID_TISSUE	-1	1	1
cellline_ccle_broad	OSRC2_KIDNEY	-1	-1	-1
cellline_ccle_broad	OUMS23_LARGE_INTESTINE	1	1	1
cellline_ccle_broad	OUMS27_BONE	1	1	1
cellline_ccle_broad	OV56_OVARY	2	2	2
cellline_ccle_broad	OV7_OVARY	-1	-1	-1
cellline_ccle_broad	OV90_OVARY	1	1	1
cellline_nci60	OVCAR_3	-1	0	-1
cellline_nci60	OVCAR_4	1	2	1
cellline_nci60	OVCAR_5	1	1	1
cellline_nci60	OVCAR_8	0	1	1
cellline_ccle_broad	OVCAR4_OVARY	1	2	1
cellline_ccle_broad	OVCAR8_OVARY	1	2	1
cellline_ccle_broad	OVISE_OVARY	1	1	1
cellline_ccle_broad	OVK18_OVARY	0	0	0
cellline_ccle_broad	OVKATE_OVARY	2	0	-1
cellline_ccle_broad	OVMANA_OVARY	-1	-1	-1
cellline_ccle_broad	OVSAHO_OVARY	1	1	-1
cellline_ccle_broad	OVTOKO_OVARY	1	1	1
cellline_ccle_broad	P12ICHIKAWA_HAEMATOPOIETIC_AND_LYMPHOID_TISSUE	0	0	0
cellline_ccle_broad	P31FUJ_HAEMATOPOIETIC_AND_LYMPHOID_TISSUE	0	0	0
cellline_ccle_broad	P3HR1_HAEMATOPOIETIC_AND_LYMPHOID_TISSUE	0	0	0
cellline_ccle_broad	PANC0203_PANCREAS	1	2	1
cellline_ccle_broad	PANC0213_PANCREAS	0	0	0
cellline_ccle_broad	PANC0327_PANCREAS	1	1	-1
cellline_ccle_broad	PANC0403_PANCREAS	0	0	0
cellline_ccle_broad	PANC0504_PANCREAS	-1	0	-1
cellline_ccle_broad	PANC0813_PANCREAS	1	2	2
cellline_ccle_broad	PANC1_PANCREAS	0	0	0
cellline_ccle_broad	PANC1005_PANCREAS	1	1	1
cellline_ccle_broad	PATU8902_PANCREAS	1	1	1
cellline_ccle_broad	PATU8988S_PANCREAS	1	1	1
cellline_ccle_broad	PATU8988T_PANCREAS	1	1	1
cellline_nci60	PC_3	0	2	0
cellline_ccle_broad	PC14_LUNG	1	1	-1
cellline_ccle_broad	PC3_PROSTATE	2	2	2
cellline_ccle_broad	PCM6_HAEMATOPOIETIC_AND_LYMPHOID_TISSUE	0	0	0
cellline_ccle_broad	PECAPJ15_UPPER_AERODIGESTIVE_TRACT	1	1	1
cellline_ccle_broad	PECAPJ34CLONEC12_UPPER_AERODIGESTIVE_TRACT	1	1	1
cellline_ccle_broad	PECAPJ41CLONED2_UPPER_AERODIGESTIVE_TRACT	1	1	1
cellline_ccle_broad	PECAPJ49_UPPER_AERODIGESTIVE_TRACT	1	1	1
cellline_ccle_broad	PEER_HAEMATOPOIETIC_AND_LYMPHOID_TISSUE	0	0	-1
cellline_ccle_broad	PF382_HAEMATOPOIETIC_AND_LYMPHOID_TISSUE	0	0	0
cellline_ccle_broad	PFEIFFER_HAEMATOPOIETIC_AND_LYMPHOID_TISSUE	1	1	1
cellline_ccle_broad	PK1_PANCREAS	1	1	1
cellline_ccle_broad	PK45H_PANCREAS	-1	1	-1
cellline_ccle_broad	PK59_PANCREAS	1	1	1
cellline_ccle_broad	PL21_HAEMATOPOIETIC_AND_LYMPHOID_TISSUE	1	1	1
cellline_ccle_broad	PL45_PANCREAS	1	1	1
cellline_ccle_broad	PLCPRF5_LIVER	0	0	0
cellline_ccle_broad	PRECLH_PROSTATE	0	0	0
cellline_ccle_broad	PSN1_PANCREAS	0	2	-1
cellline_ccle_broad	QGP1_PANCREAS	1	0	-1
cellline_ccle_broad	RAJI_HAEMATOPOIETIC_AND_LYMPHOID_TISSUE	2	0	2
cellline_ccle_broad	RCC10RGB_KIDNEY	1	0	1
cellline_ccle_broad	RCC4_KIDNEY	0	0	0
cellline_ccle_broad	RCHACV_HAEMATOPOIETIC_AND_LYMPHOID_TISSUE	1	1	1
cellline_ccle_broad	RCM1_LARGE_INTESTINE	1	1	1
cellline_ccle_broad	RD_SOFT_TISSUE	1	2	1
cellline_ccle_broad	RDES_BONE	1	1	1
cellline_ccle_broad	REC1_HAEMATOPOIETIC_AND_LYMPHOID_TISSUE	1	1	1
cellline_ccle_broad	REH_HAEMATOPOIETIC_AND_LYMPHOID_TISSUE	0	0	-2
cellline_ccle_broad	RERFGC1B_STOMACH	1	0	1
cellline_ccle_broad	RERFLCAD1_LUNG	1	1	2
cellline_ccle_broad	RERFLCAD2_LUNG	1	1	1
cellline_ccle_broad	RERFLCAI_LUNG	1	1	1
cellline_ccle_broad	RERFLCKJ_LUNG	0	1	-1
cellline_ccle_broad	RERFLCMS_LUNG	0	2	0
cellline_ccle_broad	RERFLCSQ1_LUNG	1	1	1
cellline_ccle_broad	RH30_SOFT_TISSUE	-1	-1	-1
cellline_ccle_broad	RH41_SOFT_TISSUE	-1	0	0
cellline_ccle_broad	RI1_HAEMATOPOIETIC_AND_LYMPHOID_TISSUE	0	0	0
cellline_ccle_broad	RKN_SOFT_TISSUE	0	0	-1
cellline_ccle_broad	RKO_LARGE_INTESTINE	2	2	2
cellline_ccle_broad	RL_HAEMATOPOIETIC_AND_LYMPHOID_TISSUE	0	2	0
cellline_ccle_broad	RL952_ENDOMETRIUM	1	1	1
cellline_ccle_broad	RMGI_OVARY	0	0	0
cellline_ccle_broad	RMUGS_OVARY	0	0	0
cellline_nci60	RPMI_8226	-1	-1	-1
cellline_ccle_broad	RPMI7951_SKIN	1	1	1
cellline_ccle_broad	RPMI8226_HAEMATOPOIETIC_AND_LYMPHOID_TISSUE	0	2	-1
cellline_ccle_broad	RPMI8402_HAEMATOPOIETIC_AND_LYMPHOID_TISSUE	1	1	1
cellline_ccle_broad	RS411_HAEMATOPOIETIC_AND_LYMPHOID_TISSUE	1	1	1
cellline_ccle_broad	RT112_URINARY_TRACT	1	1	1
cellline_ccle_broad	RT11284_URINARY_TRACT	1	1	1
cellline_ccle_broad	RT4_URINARY_TRACT	0	0	0
cellline_ccle_broad	RVH421_SKIN	1	1	1
cellline_nci60	RXF_393	2	2	1
cellline_ccle_broad	S117_SOFT_TISSUE	0	0	-1
cellline_ccle_broad	SALE_LUNG	0	0	0
cellline_ccle_broad	SBC5_LUNG	1	1	1
cellline_ccle_broad	SCABER_URINARY_TRACT	1	1	2
cellline_ccle_broad	SCC15_UPPER_AERODIGESTIVE_TRACT	1	1	1
cellline_ccle_broad	SCC25_UPPER_AERODIGESTIVE_TRACT	1	1	0
cellline_ccle_broad	SCC4_UPPER_AERODIGESTIVE_TRACT	1	1	1
cellline_ccle_broad	SCC9_UPPER_AERODIGESTIVE_TRACT	1	1	1
cellline_ccle_broad	SCLC21H_LUNG	0	2	2
cellline_ccle_broad	SEM_HAEMATOPOIETIC_AND_LYMPHOID_TISSUE	0	0	0
cellline_ccle_broad	SET2_HAEMATOPOIETIC_AND_LYMPHOID_TISSUE	0	0	0
cellline_ccle_broad	SF126_CENTRAL_NERVOUS_SYSTEM	0	0	0
cellline_ccle_broad	SF172_CENTRAL_NERVOUS_SYSTEM	1	2	0
cellline_ccle_broad	SF295_CENTRAL_NERVOUS_SYSTEM	0	0	0
cellline_ccle_broad	SH10TC_STOMACH	1	1	1
cellline_ccle_broad	SH4_SKIN	1	1	1
cellline_ccle_broad	SHP77_LUNG	2	1	1
cellline_ccle_broad	SHSY5Y_AUTONOMIC_GANGLIA	0	0	0
cellline_ccle_broad	SIGM5_HAEMATOPOIETIC_AND_LYMPHOID_TISSUE	1	1	1
cellline_ccle_broad	SIMA_AUTONOMIC_GANGLIA	0	0	0
cellline_ccle_broad	SJRH30_SOFT_TISSUE	-1	-1	-1
cellline_ccle_broad	SJSA1_BONE	0	0	0
cellline_nci60	SK_MEL_2	0	0	0
cellline_nci60	SK_MEL_28	1	1	1
cellline_nci60	SK_MEL_5	1	2	1
cellline_nci60	SK_OV_3	0	0	0
cellline_ccle_broad	SKBR3_BREAST	-1	2	2
cellline_ccle_broad	SKCO1_LARGE_INTESTINE	1	1	1
cellline_ccle_broad	SKES1_BONE	1	1	1
cellline_ccle_broad	SKHEP1_LIVER	0	0	0
cellline_ccle_broad	SKLMS1_SOFT_TISSUE	0	1	0
cellline_ccle_broad	SKLU1_LUNG	1	1	1
cellline_ccle_broad	SKM1_HAEMATOPOIETIC_AND_LYMPHOID_TISSUE	1	2	1
cellline_ccle_broad	SKMEL1_SKIN	0	1	1
cellline_ccle_broad	SKMEL2_SKIN	0	0	0
cellline_ccle_broad	SKMEL24_SKIN	0	0	0
cellline_ccle_broad	SKMEL28_SKIN	0	0	0
cellline_ccle_broad	SKMEL3_SKIN	0	0	0
cellline_ccle_broad	SKMEL30_SKIN	0	0	0
cellline_ccle_broad	SKMEL31_SKIN	1	1	1
cellline_ccle_broad	SKMEL5_SKIN	1	1	1
cellline_ccle_broad	SKMES1_LUNG	-1	-1	-1
cellline_ccle_broad	SKMM2_HAEMATOPOIETIC_AND_LYMPHOID_TISSUE	1	2	1
cellline_ccle_broad	SKNAS_AUTONOMIC_GANGLIA	0	2	0
cellline_ccle_broad	SKNBE2_AUTONOMIC_GANGLIA	0	0	0
cellline_ccle_broad	SKNDZ_AUTONOMIC_GANGLIA	-1	-1	0
cellline_ccle_broad	SKNFI_AUTONOMIC_GANGLIA	0	0	0
cellline_ccle_broad	SKNMC_BONE	1	1	1
cellline_ccle_broad	SKNSH_AUTONOMIC_GANGLIA	0	0	0
cellline_ccle_broad	SKOV3_OVARY	0	0	0
cellline_ccle_broad	SKUT1_SOFT_TISSUE	0	0	0
cellline_ccle_broad	SLR20_KIDNEY	0	1	0
cellline_ccle_broad	SLR21_KIDNEY	1	1	1
cellline_ccle_broad	SLR23_KIDNEY	1	1	-1
cellline_ccle_broad	SLR25_KIDNEY	1	1	1
cellline_ccle_broad	SLR26_KIDNEY	-1	1	1
cellline_nci60	SN12C	0	0	0
cellline_ccle_broad	SNB19_CENTRAL_NERVOUS_SYSTEM	-1	0	-1
cellline_ccle_broad	SNGM_ENDOMETRIUM	1	1	1
cellline_ccle_broad	SNU1_STOMACH	0	0	0
cellline_ccle_broad	SNU1040_LARGE_INTESTINE	0	0	0
cellline_ccle_broad	SNU1076_UPPER_AERODIGESTIVE_TRACT	1	1	1
cellline_ccle_broad	SNU1077_ENDOMETRIUM	1	2	1
cellline_ccle_broad	SNU1079_BILIARY_TRACT	0	0	0
cellline_ccle_broad	SNU1105_CENTRAL_NERVOUS_SYSTEM	0	0	0
cellline_ccle_broad	SNU119_OVARY	2	2	2
cellline_ccle_broad	SNU1196_BILIARY_TRACT	1	1	1
cellline_ccle_broad	SNU1197_LARGE_INTESTINE	0	0	0
cellline_ccle_broad	SNU1214_UPPER_AERODIGESTIVE_TRACT	1	1	1
cellline_ccle_broad	SNU1272_KIDNEY	0	0	0
cellline_ccle_broad	SNU16_STOMACH	2	2	-1
cellline_ccle_broad	SNU175_LARGE_INTESTINE	0	0	0
cellline_ccle_broad	SNU182_LIVER	0	1	-1
cellline_ccle_broad	SNU201_CENTRAL_NERVOUS_SYSTEM	1	1	1
cellline_ccle_broad	SNU213_PANCREAS	1	1	1
cellline_ccle_broad	SNU216_STOMACH	1	1	1
cellline_ccle_broad	SNU245_BILIARY_TRACT	1	1	1
cellline_ccle_broad	SNU283_LARGE_INTESTINE	1	1	0
cellline_ccle_broad	SNU308_BILIARY_TRACT	0	0	0
cellline_ccle_broad	SNU324_PANCREAS	0	0	0
cellline_ccle_broad	SNU349_KIDNEY	0	0	0
cellline_ccle_broad	SNU387_LIVER	-1	-1	-1
cellline_ccle_broad	SNU398_LIVER	1	1	-1
cellline_ccle_broad	SNU407_LARGE_INTESTINE	1	1	0
cellline_ccle_broad	SNU410_PANCREAS	1	1	1
cellline_ccle_broad	SNU423_LIVER	-1	-1	-1
cellline_ccle_broad	SNU449_LIVER	1	1	1
cellline_ccle_broad	SNU46_UPPER_AERODIGESTIVE_TRACT	1	2	1
cellline_ccle_broad	SNU466_CENTRAL_NERVOUS_SYSTEM	0	0	0
cellline_ccle_broad	SNU475_LIVER	1	1	1
cellline_ccle_broad	SNU478_BILIARY_TRACT	-1	2	-1
cellline_ccle_broad	SNU489_CENTRAL_NERVOUS_SYSTEM	0	0	0
cellline_ccle_broad	SNU5_STOMACH	0	1	0
cellline_ccle_broad	SNU503_LARGE_INTESTINE	1	1	0
cellline_ccle_broad	SNU520_STOMACH	1	1	1
cellline_ccle_broad	SNU601_STOMACH	0	2	-1
cellline_ccle_broad	SNU61_LARGE_INTESTINE	-1	2	-1
cellline_ccle_broad	SNU620_STOMACH	1	1	1
cellline_ccle_broad	SNU626_CENTRAL_NERVOUS_SYSTEM	-1	-1	-1
cellline_ccle_broad	SNU668_STOMACH	-1	2	2
cellline_ccle_broad	SNU685_ENDOMETRIUM	1	2	1
cellline_ccle_broad	SNU719_STOMACH	0	0	0
cellline_ccle_broad	SNU738_CENTRAL_NERVOUS_SYSTEM	1	1	1
cellline_ccle_broad	SNU761_LIVER	1	1	-1
cellline_ccle_broad	SNU8_OVARY	-1	-1	-1
cellline_ccle_broad	SNU81_LARGE_INTESTINE	1	1	1
cellline_ccle_broad	SNU840_OVARY	1	1	1
cellline_ccle_broad	SNU878_LIVER	0	0	0
cellline_ccle_broad	SNU886_LIVER	0	0	0
cellline_ccle_broad	SNU899_UPPER_AERODIGESTIVE_TRACT	0	0	0
cellline_ccle_broad	SNUC1_LARGE_INTESTINE	1	1	1
cellline_ccle_broad	SNUC2A_LARGE_INTESTINE	0	0	0
cellline_ccle_broad	SNUC4_LARGE_INTESTINE	0	0	0
cellline_ccle_broad	SNUC5_LARGE_INTESTINE	0	0	0
cellline_ccle_broad	SQ1_LUNG	0	0	0
cellline_nci60	SR	-1	0	0
cellline_ccle_broad	SR786_HAEMATOPOIETIC_AND_LYMPHOID_TISSUE	1	1	1
cellline_ccle_broad	ST486_HAEMATOPOIETIC_AND_LYMPHOID_TISSUE	0	1	0
cellline_ccle_broad	SU8686_PANCREAS	1	1	1
cellline_ccle_broad	SUDHL1_HAEMATOPOIETIC_AND_LYMPHOID_TISSUE	0	-1	-1
cellline_ccle_broad	SUDHL10_HAEMATOPOIETIC_AND_LYMPHOID_TISSUE	0	1	0
cellline_ccle_broad	SUDHL4_HAEMATOPOIETIC_AND_LYMPHOID_TISSUE	0	2	0
cellline_ccle_broad	SUDHL5_HAEMATOPOIETIC_AND_LYMPHOID_TISSUE	0	0	0
cellline_ccle_broad	SUDHL6_HAEMATOPOIETIC_AND_LYMPHOID_TISSUE	1	1	1
cellline_ccle_broad	SUDHL8_HAEMATOPOIETIC_AND_LYMPHOID_TISSUE	0	0	1
cellline_ccle_broad	SUIT2_PANCREAS	1	1	1
cellline_ccle_broad	SUPB15_HAEMATOPOIETIC_AND_LYMPHOID_TISSUE	2	2	2
cellline_ccle_broad	SUPHD1_HAEMATOPOIETIC_AND_LYMPHOID_TISSUE	0	0	1
cellline_ccle_broad	SUPM2_HAEMATOPOIETIC_AND_LYMPHOID_TISSUE	0	1	0
cellline_ccle_broad	SUPT1_HAEMATOPOIETIC_AND_LYMPHOID_TISSUE	0	2	0
cellline_ccle_broad	SUPT11_HAEMATOPOIETIC_AND_LYMPHOID_TISSUE	2	2	2
cellline_nci60	SW_620	-1	2	-1
cellline_ccle_broad	SW1088_CENTRAL_NERVOUS_SYSTEM	0	0	-1
cellline_ccle_broad	SW1116_LARGE_INTESTINE	0	0	0
cellline_ccle_broad	SW1271_LUNG	0	-1	0
cellline_ccle_broad	SW1353_BONE	0	0	0
cellline_ccle_broad	SW1417_LARGE_INTESTINE	1	1	-1
cellline_ccle_broad	SW1463_LARGE_INTESTINE	1	1	1
cellline_ccle_broad	SW1573_LUNG	1	1	1
cellline_ccle_broad	SW1710_URINARY_TRACT	-1	1	-1
cellline_ccle_broad	SW1783_CENTRAL_NERVOUS_SYSTEM	1	1	1
cellline_ccle_broad	SW1990_PANCREAS	0	1	0
cellline_ccle_broad	SW403_LARGE_INTESTINE	1	1	1
cellline_ccle_broad	SW48_LARGE_INTESTINE	0	0	0
cellline_ccle_broad	SW480_LARGE_INTESTINE	-1	2	0
cellline_ccle_broad	SW579_THYROID	1	1	1
cellline_ccle_broad	SW620_LARGE_INTESTINE	0	2	-1
cellline_ccle_broad	SW780_URINARY_TRACT	0	0	0
cellline_ccle_broad	SW837_LARGE_INTESTINE	0	0	0
cellline_ccle_broad	SW900_LUNG	1	1	1
cellline_ccle_broad	SW948_LARGE_INTESTINE	0	0	0
cellline_ccle_broad	T173_BONE	0	0	0
cellline_ccle_broad	T24_URINARY_TRACT	1	1	1
cellline_ccle_broad	T3M4_PANCREAS	1	0	0
cellline_nci60	T47D	1	1	1
cellline_ccle_broad	T47D_BREAST	1	1	1
cellline_ccle_broad	T84_LARGE_INTESTINE	0	0	-1
cellline_ccle_broad	T98G_CENTRAL_NERVOUS_SYSTEM	0	1	0
cellline_ccle_broad	TALL1_HAEMATOPOIETIC_AND_LYMPHOID_TISSUE	0	0	0
cellline_ccle_broad	TC32_BONE	1	1	1
cellline_ccle_broad	TC71_BONE	2	2	-1
cellline_ccle_broad	TCCPAN2_PANCREAS	1	1	1
cellline_ccle_broad	TCCSUP_URINARY_TRACT	1	0	0
cellline_ccle_broad	TE1_OESOPHAGUS	-1	1	-1
cellline_ccle_broad	TE10_OESOPHAGUS	-1	1	-1
cellline_ccle_broad	TE11_OESOPHAGUS	2	2	-1
cellline_ccle_broad	TE125T_SOFT_TISSUE	0	0	0
cellline_ccle_broad	TE14_OESOPHAGUS	1	1	1
cellline_ccle_broad	TE15_OESOPHAGUS	-1	-1	-1
cellline_ccle_broad	TE159T_SOFT_TISSUE	0	0	0
cellline_ccle_broad	TE4_OESOPHAGUS	1	2	1
cellline_ccle_broad	TE441T_SOFT_TISSUE	1	1	1
cellline_ccle_broad	TE5_OESOPHAGUS	2	1	-1
cellline_ccle_broad	TE6_OESOPHAGUS	1	1	1
cellline_ccle_broad	TE617T_SOFT_TISSUE	0	0	0
cellline_ccle_broad	TE8_OESOPHAGUS	1	2	-1
cellline_ccle_broad	TE9_OESOPHAGUS	0	2	0
cellline_ccle_broad	TEN_ENDOMETRIUM	1	1	1
cellline_ccle_broad	TF1_HAEMATOPOIETIC_AND_LYMPHOID_TISSUE	1	1	1
cellline_ccle_broad	TGBC11TKB_STOMACH	0	0	0
cellline_ccle_broad	THP1_HAEMATOPOIETIC_AND_LYMPHOID_TISSUE	1	1	1
cellline_ccle_broad	TIG3TD_LUNG	0	0	0
cellline_nci60	TK_10	0	0	0
cellline_ccle_broad	TM31_CENTRAL_NERVOUS_SYSTEM	-1	2	2
cellline_ccle_broad	TO175T_HAEMATOPOIETIC_AND_LYMPHOID_TISSUE	0	0	0
cellline_ccle_broad	TOLEDO_HAEMATOPOIETIC_AND_LYMPHOID_TISSUE	1	1	1
cellline_ccle_broad	TOV112D_OVARY	0	1	0
cellline_ccle_broad	TOV21G_OVARY	0	0	0
cellline_ccle_broad	TT_OESOPHAGUS	2	2	-1
cellline_ccle_broad	TT_THYROID	1	2	1
cellline_ccle_broad	TT2609C02_THYROID	1	1	1
cellline_ccle_broad	TUHR10TKB_KIDNEY	0	0	0
cellline_ccle_broad	TUHR14TKB_KIDNEY	0	0	1
cellline_ccle_broad	TUHR4TKB_KIDNEY	-1	-1	-1
cellline_ccle_broad	TYKNU_OVARY	1	1	1
cellline_ccle_broad	U118MG_CENTRAL_NERVOUS_SYSTEM	1	1	1
cellline_ccle_broad	U138MG_CENTRAL_NERVOUS_SYSTEM	1	1	0
cellline_ccle_broad	U178_CENTRAL_NERVOUS_SYSTEM	0	0	0
cellline_ccle_broad	U251MG_CENTRAL_NERVOUS_SYSTEM	0	1	0
cellline_ccle_broad	U266B1_HAEMATOPOIETIC_AND_LYMPHOID_TISSUE	0	0	0
cellline_ccle_broad	U2OS_BONE	1	1	0
cellline_ccle_broad	U87MG_CENTRAL_NERVOUS_SYSTEM	0	0	0
cellline_ccle_broad	U937_HAEMATOPOIETIC_AND_LYMPHOID_TISSUE	1	1	1
cellline_nci60	UACC_257	1	1	1
cellline_nci60	UACC_62	0	0	0
cellline_ccle_broad	UACC257_SKIN	1	1	1
cellline_ccle_broad	UACC62_SKIN	1	1	1
cellline_ccle_broad	UACC812_BREAST	1	1	1
cellline_ccle_broad	UACC893_BREAST	2	2	1
cellline_ccle_broad	UMRC2_KIDNEY	1	1	2
cellline_ccle_broad	UMRC6_KIDNEY	2	2	2
cellline_ccle_broad	UMUC1_URINARY_TRACT	1	1	1
cellline_ccle_broad	UMUC3_URINARY_TRACT	1	1	1
cellline_nci60	UO_31	1	1	0
cellline_ccle_broad	UOK101_KIDNEY	0	0	0
cellline_ccle_broad	UT7_HAEMATOPOIETIC_AND_LYMPHOID_TISSUE	-1	-1	-1
cellline_ccle_broad	VCAP_PROSTATE	1	2	1
cellline_ccle_broad	VMCUB1_URINARY_TRACT	1	1	1
cellline_ccle_broad	VMRCLCD_LUNG	1	1	-1
cellline_ccle_broad	VMRCLCP_LUNG	1	1	1
cellline_ccle_broad	VMRCRCW_KIDNEY	1	1	1
cellline_ccle_broad	VMRCRCZ_KIDNEY	0	1	0
cellline_ccle_broad	WM115_SKIN	0	0	0
cellline_ccle_broad	WM1799_SKIN	1	1	1
cellline_ccle_broad	WM2664_SKIN	-1	-1	-1
cellline_ccle_broad	WM793_SKIN	1	1	1
cellline_ccle_broad	WM88_SKIN	0	0	0
cellline_ccle_broad	WM983B_SKIN	1	1	1
cellline_ccle_broad	WSUDLCL2_HAEMATOPOIETIC_AND_LYMPHOID_TISSUE	1	1	1
cellline_ccle_broad	YAPC_PANCREAS	1	1	1
cellline_ccle_broad	YD10B_UPPER_AERODIGESTIVE_TRACT	1	1	1
cellline_ccle_broad	YD15_SALIVARY_GLAND	-1	1	1
cellline_ccle_broad	YD38_UPPER_AERODIGESTIVE_TRACT	1	1	1
cellline_ccle_broad	YD8_UPPER_AERODIGESTIVE_TRACT	1	1	1
cellline_ccle_broad	YH13_CENTRAL_NERVOUS_SYSTEM	-1	0	-1
cellline_ccle_broad	YKG1_CENTRAL_NERVOUS_SYSTEM	1	1	1
cellline_ccle_broad	YMB1_BREAST	1	1	1
cellline_ccle_broad	ZR751_BREAST	1	1	1
cellline_ccle_broad	ZR7530_BREAST	2	2	1
